# Supplementary material for: Evolution of pyrrolizidine alkaloid biosynthesis in Apocynaceae: revisiting the defence de‐escalation hypothesis
Source: New Phytol. 2018 Feb 26;218(2):762–73. doi: 10.1111/nph.15061 (PMC5873419; doi:10.1111/nph.15061)
Supplement: Supplementary file 1 — Table S1 Vouchers, Genbank accession and 1KP scaffold numbers, and PA status of sampled species Table S2 Amplification conditions for hss and dhs cDNAs from Parsonsia alboflavescens Table S3 Primers Table S4 Sequence database queries Table S5 Host plant records for Nymphalidae on Apocynaceae from the HOSTS database Table S6 Counts of Danainae host plant records per species of Apocynaceae in the HOSTS database, total number of host plant species recorded per tribe or subfamily, and cardenolide status of each host plant genus based on Agrawal et al. (2012) [file NPH-218-762-s001.xlsx]

## Sheet: coversheet
New Phytologist Supporting Information
Tables S1, S5 & S6
Article title: Evolution of pyrrolizidine alkaloid biosynthesis in Apocynaceae: revisiting the defence de-escalation hypothesis
Authors: Tatyana Livshultz, Elisabeth Kaltenegger, Shannon C. K. Straub, Kevin Weitemier, Elliot Hirsch, Khrystyna Koval, Lumi Mema and Aaron Liston
Article acceptance date: 10 January 2018

## Sheet: Table S1
Table S1. Vouchers, Genbank accession and 1KP scaffold numbers, and PA status of sampled species.
Family	Subfamily	Tribe	Genus	species	authority	voucher collector	number	herbarium	provenance	source	1kP Assembly	DHS ortholog GenBank or 1KP accession number	HSS ortholog GenBank or 1KP accession number	PA presence (in genus or in species)
Apocynaceae	Apocynoideae	Apocyneae	Aganosma	cymosa	(Roxb.) G. Don	D. J. Middleton et al.	1101	A	Thailand	new sequence		MG817670		Absent in species
Apocynaceae	Apocynoideae	Apocyneae	Amalocalyx	microlobus	Pierre	D. J. Middleton	241	A	Thailand	new sequence		MG817680		unknown
Apocynaceae	Apocynoideae	Apocyneae	Anodendron	oblongifolium	Hemsl.	W. Takeuchi	14513	A	Papua New Guinea	new sequence			MG817675, MG817676	Present in genus
Apocynaceae	Apocynoideae	Apocyneae	Anodendron	paniculatum	A. DC.	D. J. Middleton et al.	3159	A	Thailand	new sequence		MG817666	MG817667	Present in genus
Apocynaceae	Apocynoideae	Apocyneae	Apocynum	androsaemifolium	L.					www.onekp.com/public_data.html	JCLQ-SOAPdenovo-Trans-assembly.fa.bz2	scaffold-JCLQ-2009881-Apocynum_androsaemifolium-A		Absent in species
Apocynaceae	Apocynoideae	Apocyneae	Chonemorpha	fragrans	(Moon) Alston	D. J. Middleton	220	A	Thailand	new sequence		MG817681		unknown
Apocynaceae	Apocynoideae	Apocyneae	Epigynum	auritum	(C. K. Schneid.) Tsiang & P. T. Li	D. J. Middleton et al.	1073	A	Thailand	new sequence		MG817671		Absent in species
Apocynaceae	Apocynoideae	Apocyneae	Papuechites	aambe	Markgr.	W. Takeuchi & Ama	16124	A	Papua New Guinea	new sequence			MG817665	unknown
Apocynaceae	Apocynoideae	Apocyneae	Pottsia	laxiflora	(Blume) Kuntze	D. J. Middleton et al.	388	A	Thailand	new sequence		MG817686		unknown
Apocynaceae	Apocynoideae	Apocyneae	Streptoechites	chinensis	(Merr.) D.J. Middleton & Livshultz	Newman et. al.	1034	A	Thailand	new sequence		MG817692		unknown
Apocynaceae	Apocynoideae	Apocyneae	Trachelospermum	axillare	Hook. f.	Suksathan & D. J. Middleton	1852	A	Thailand	new sequence		MG817696		unknown
Apocynaceae	Apocynoideae	Echiteae	Echites	turriger	Woodson	W. P. Spencer & J. K. Williams	2	SHST	Mexico	new sequence		MG817668		Absent in species
Apocynaceae	Apocynoideae	Echiteae	Echites	umbellatus	Jacq.	R. Orellana	975	NY	Mexico	new sequence		MG817677, MG817654	MG817655, MG817656	Present in species
Apocynaceae	Apocynoideae	Echiteae	Echites	woodsonianus	Monach.	F. Morales	8810	INB	Costa Rica	new sequence		MG817657	MG817658	Present in genus
Apocynaceae	Apocynoideae	Echiteae	Parsonsia	alboflavescens	(Dennst.) Mabb.					new sequence		MG817648	MG817649, MG873186	Present in species
Apocynaceae	Apocynoideae	Echiteae	Parsonsia	eucalyptophylla	F. Muell.	P. I. Forster	20118	BRI	Australia	new sequence			MG817688, MG817689	Present in species
Apocynaceae	Apocynoideae	Echiteae	Prestonia	coalita	(Vell.) Woodson	L. S. Kinoshita et al.	2000/10	UEC	Brazil	new sequence		MG817664	MG817652, MG817653	Absent in species
Apocynaceae	Apocynoideae	Malouetieae	Galactophora	schomburgkiana	Woodson	F. Michelangeli	516	VEN, PORT	Venazuela	new sequence			MG817661	unknown
Apocynaceae	Apocynoideae	Malouetieae	Holarrhena	curtisii	King & Gamble	D. J. Middleton et al.	2042	A	Thailand	new sequence		MG817673	MG817674	Present in genus
Apocynaceae	Apocynoideae	Malouetieae	Holarrhena	pubescens	Wall. ex G. Don	D. J. Middleton	244	A	Thailand	new sequence		MG817683		Present in species
Apocynaceae	Apocynoideae	Malouetieae	Holarrhena	pubescens	Wall. ex G. Don					www.onekp.com/public_data.html	JGYZ-SOAPdenovo-Trans-assembly.fa.bz2	scaffold-JGYZ-2005525-Holarrhena_pubescens		Present in species
Apocynaceae	Apocynoideae	Malouetieae	Neobracea	valenzuelana	Urb.	S. Nilsson	s.n.	Z	Cuba	new sequence		MG817685		unknown
Apocynaceae	Apocynoideae	Malouetieae	Pachypodium	baroni	Costantin & Bois	T. Livshultz	03_20	BH	cult. U.S.A., Cornell University	new sequence		MG817695		unknown
Apocynaceae	Apocynoideae	Mesechiteae	Forsteronia	guyanensis	Müll. Arg.	Prévost & Feuillet	3970	CAY	French Guiana	new sequence			MG817682	unknown
Apocynaceae	Apocynoideae	Mesechiteae	Mandevilla	boliviensis	(Hook. f.) Woodson	T. Livshultz	03-35	GH	cult. Harvard University	new sequence			MG817694	Absent in genus
Apocynaceae	Apocynoideae	Mesechiteae	Mandevilla	longiflora	(Desf.) Pichon	E. M. Zardini & F. Vieira	41973	MO, PY	Paraguay	new sequence			MG817672	Absent in genus
Apocynaceae	Apocynoideae	Mesechiteae	Mesechites	trifidus	(Jacq.) Müll. Arg.	Liede & Meve	3471	UBT	Ecuador	new sequence			MG817684	unknown
Apocynaceae	Apocynoideae	Nerieae	Adenium	obesum	(Forssk.) Roem. & Schult.	T. Livshultz	03_21	BH	cult. U.S.A., Cornell University	new sequence		MG817693		unknown
Apocynaceae	Apocynoideae	Nerieae	Alafia	barteri	Oliv.	H. H. Schmidt et al.	2037	MO	Ghana	new sequence		MG817678	MG817679	Present in genus
Apocynaceae	Apocynoideae	Nerieae	Isonema	smeathmannii	Roem. & Schult.	F. Billiet	S1964	BR	cult. Belgium, Nat. Bot. Gard. Belgium	new sequence			MG817669	unknown
Apocynaceae	Apocynoideae	Nerieae	Strophanthus	preussii	Engl. & Pax ex Pax	T. Livshultz	03_24	BH	cult. U.S.A., Cornell University	new sequence		MG817651		unknown
Apocynaceae	Apocynoideae	Odontadenieae	Elytropus	chilensis	Müll. Arg.	M. Mihoc et al.	Herb. Conc. # 156934	CONC	Chile	new sequence		MG817662	MG817663	unknown
Apocynaceae	Apocynoideae	Odontadenieae	Odontadenia	perrotteti	(A. DC.) Woodson	Prévost & Feuillet	3973	CAY	French Guiana	new sequence			MG817687	unknown
Apocynaceae	Apocynoideae	Odontadenieae	Secondatia	densiflora	A. DC.	A. Simões et al.	1218	UEC	Brazil	new sequence		MG817659	MG817660	unknown
Apocynaceae	Apocynoideae	Rhabdadenieae	Rhabdadenia	biflora	Müll. Arg.	S. Zona	616	FTG	USA, Florida	new sequence		MG817690	MG817691	unknown
Apocynaceae	Apocynoideae	Wrightieae	Wrightia	natalensis	Stapf					1KP, www.onekp.com/public_data.html	EDEQ-SOAPdenovo-Trans-assembly.fa.bz2	scaffold-EDEQ-2004867-Wrightia_natalensis		unknown
Apocynaceae	Asclepiadoideae	Asclepiadeae	Asclepias	curassavica	L.					1KP, www.onekp.com/public_data.html	DSUV-SOAPdenovo-Trans-assembly.fa.bz2	scaffold-DSUV-2056201-Asclepia_curassavica		Absent in species
Apocynaceae	Asclepiadoideae	Asclepiadeae	Asclepias	syriaca	L.					Milkweed Genome Project, http://milkweedgenome.org		MG817647	MG817650	Absent in genus
Apocynaceae	Asclepiadoideae	Ceropegieae	Hoodia	gordonii	(Masson) Sweet ex Decne.					Medicinal Plant Genomics Resource, http://medicinalplantgenomics.msu.edu/		MF597728		unknown
Apocynaceae	Asclepiadoideae	Fockeeae	Fockea	edulis	K. Schum.	T. Livshultz	s.n. 31.III.1998	BH	cult. U.S.A., Cornell University	new sequence		MG817697		unknown
Apocynaceae	Asclepiadoideae	Marsdenieae	Marsdenia	glabra	Costantin	D. J. Middleton et al.	1123	A	Thailand	new sequence			MG817698	Absent in genus
Apocynaceae	Periplocoideae		Finlaysonia	insularum	(King & Gamble) Venter	D. J. Middleton et al.	1164	A	Thailand	new sequence			MG817700	unknown
Apocynaceae	Periplocoideae		Gymnanthera	oblonga	(Burm. f.) P. S. Green	A. Ford	2607	BRI	Australia	new sequence		MG817701		unknown
Apocynaceae	Periplocoideae		Phyllanthera	grayi	(P. I. Forst.) Venter	P. I. Forster	24232	BRI	Australia	new sequence		MG817699		unknown
Apocynaceae	Periplocoideae		Raphionacme	flanaganii	Schltr.	T. Livshultz	03_23	BH	cult. U.S.A., Cornell University	new sequence			MG817702	unknown
Apocynaceae	Rauvolfioideae	Alyxieae	Plectaneia	thouarsii	Roem. & Schult.	J. S. Miller et al.	8769	MO	Madagascar	new sequence		MG817707		unknown
Apocynaceae	Rauvolfioideae	Amsonieae	Amsonia	hubrichtii	Woodson					Phytometasyn, https://bioinformatics.tugraz.at/phytometasyn/		MG805363, MG805364		unknown
Apocynaceae	Rauvolfioideae	Aspidospermeae	Haplophyton	crooksii	(L.D. Benson) L.D. Benson	P. Jenkins	4901	ARIZ	Arizona, USA	new sequence		MG817713		unknown
Apocynaceae	Rauvolfioideae	Carisseae	Carissa	spinarum	L.	Newman et. al.	1131	A	Thailand	new sequence		MG817712		unknown
Apocynaceae	Rauvolfioideae	Hunterieae	Hunteria	zeylanica	(Retz.) Gardner ex Thwaites	D. J. Middleton et al.	3816	E	Thailand	new sequence		MG817709		unknown
Apocynaceae	Rauvolfioideae	Melodineae	Melodinus	cambodiensis	Pierre	D. J. Middleton et al.	3778	E	Thailand	new sequence		MG817710		Absent in genus
Apocynaceae	Rauvolfioideae	Plumerieae	Allamanda	schottii	Pohl	T. Livshultz	03_26	BH	cult. U.S.A., Cornell University	new sequence		MG817714		unknown
Apocynaceae	Rauvolfioideae	Plumerieae	Cerbera	manghas	L.	F. Billiet	S526	BR	cult. Belgium, Nat. Bot. Gard. Belgium	new sequence		MG817706		unknown
Apocynaceae	Rauvolfioideae	Plumerieae	Himatanthus	bracteatus	(A. DC.) Woodson	S. Mori	25799	NY	French Guiana	new sequence		MG817708		unknown
Apocynaceae	Rauvolfioideae	Plumerieae	Plumeria	cubensis	Urb.	M. E. Endress	s.n. August 2003	PTBG	cult. U.S.A., Hawaii, Nat. Trop. Bot. Gard. Kauai	new sequence		MG817704		unknown
Apocynaceae	Rauvolfioideae	Plumerieae	Thevetia	peruviana	K. Schum.	T. Livshultz	03_34	GH	cult. U.S.A., Univ. Conn.	new sequence		MG817705		unknown
Apocynaceae	Rauvolfioideae	Tabernaemontaneae	Tabernaemontana	elegans	Stapf					Phytometasyn, https://bioinformatics.tugraz.at/phytometasyn/		MG805361		unknown
Apocynaceae	Rauvolfioideae	Vinceae	Catharanthus	longifolius	(Pichon) Pichon					Phytometasyn, https://bioinformatics.tugraz.at/phytometasyn/		MG805365		unknown
Apocynaceae	Rauvolfioideae	Vinceae	Catharanthus	ovalis	Markgr.					Phytometasyn, https://bioinformatics.tugraz.at/phytometasyn/		MG805366		unknown
Apocynaceae	Rauvolfioideae	Vinceae	Catharanthus	roseus	(L.) G. Don					Medicinal Plant Genomics Resource		GACD01064297		unknown
Apocynaceae	Rauvolfioideae	Vinceae	Kamettia	chandeei	D.J. Middleton	D. J. Middleton et al.	1661	A	Thailand	new sequence		MG817703		unknown
Apocynaceae	Rauvolfioideae	Vinceae	Kopsia	rosea	D.J. Middleton	D. J. Middleton et al.	4105	E	Thailand	new sequence		MG817711		unknown
Apocynaceae	Rauvolfioideae	Vinceae	Rauvolfia	serpentina	(L.) Benth. ex Kurz					Medicinal Plant Genomics Resource		GACE01073238		Absent in species
Apocynaceae	Rauvolfioideae	Vinceae	Rauvolfia	tetraphylla	L.					1KP, www.onekp.com/public_data.html	QEHE-SOAPdenovo-Trans-assembly.fa.bz2	scaffold-QEHE-2023261-Rauvolfia_tetraphyla		Absent in genus
Apocynaceae	Rauvolfioideae	Vinceae	Vinca	minor	L.					Phytometasyn, https://bioinformatics.tugraz.at/phytometasyn/		MG805362		unknown
Asteraceae			Eupatorium	cannabinum	L.					Genbank		AJ704841	AJ704842	present in species
Asteraceae			Petasites	hybridus	(L.) G. Gaertn., B. Mey. & Scherb.					Genbank		AJ704846	AJ704847	present in species
Asteraceae			Senecio	jacobaea	L.					Genbank			AJ704850	present in species
Asteraceae			Senecio	vernalis	Waldst. & Kit.					Genbank		AJ238622, AJ428399	AJ428398, AJ238623, AJ704849	present in species
Asteraceae			Senecio	vulgaris	L.					Genbank			AJ251500, AJ010120	present in species
Boraginaceae			Cynoglossum	officinale	L.					Genbank		AJ704839	AJ704840	present in species
Boraginaceae			Helitropium	indicum	L.					Genbank		AJ704844	AJ704843	present in species
Boraginaceae			Symphytum	officinale	L.					Genbank		AJ704852	AJ704851	present in species
Convolvulaceae			Ipomoea	alba	L.					Genbank		HF911522	HF911523	absent in species
Convolvulaceae			Ipomoea	hederifolia	L.					Genbank		AJ704845	HF911506	present in species
Convolvulaceae			Ipomoea	meyeri	(Spreng.) G. Don					Genbank		HF911519	HF911520	present in species
Convolvulaceae			Ipomoea	neei	(Spreng.) O'Donell					Genbank		HF911504	HF911505	present in species
Convolvulaceae			Ipomoea	purpurea	(L.) Roth					Genbank		HF911510		absent in species
Convolvulaceae			Merremia	quinquefolia	(L.) Hallier f.					Genbank		HF911517	HF911518	present in species
Fabaceae			Crotolaria	juncea	L.					Genbank		AJ968376, AJ968383, AJ968386, AJ968385, AJ968377		present in species
Fabaceae			Crotolaria	retusa	L.					Genbank		AJ704838		present in species
Fabaceae			Crotolaria	scassellatii	Chiov.					Genbank		AJ968375		present in species
Fabaceae			Crotolaria	spectabilis	Roth					Genbank		LN810069	LN810070	present in species
Orchidaceae			Phalaenopsis	amabilis	(L.) Blume					Genbank		AM411616	FM201299	present in species
Orchidaceae			Phalaenopsis	X hybrid						Genbank			AJ704848	present in genus

## Sheet: Table S5
Table S5. Host plant records for Nymphalidae on Apocynaceae from the HOSTS database.
Lepidoptera Family	Lepidoptera subfamily	Lepidoptera tribe	Lepidoptera species	Plant family	plant tribe/subfamily	Plant species	Region
Nymphalidae	Danainae	Ithomiini	Aeria eurimedea	Apocynaceae	Echiteae	Echites	Ecuador
Nymphalidae	Danainae	Ithomiini	Aeria eurimedea	Apocynaceae	Echiteae	Prestonia	Central America
Nymphalidae	Danainae	Danaini	Amauris albimaculata	Apocynaceae	Asclepiadeae	Cynanchum	Afrotropical
Nymphalidae	Danainae	Danaini	Amauris albimaculata	Apocynaceae	Asclepiadeae	Cynanchum chiridense	Afrotropical
Nymphalidae	Danainae	Danaini	Amauris albimaculata	Apocynaceae	Asclepiadeae	Cynanchum chiridense	Southern Africa
Nymphalidae	Danainae	Danaini	Amauris albimaculata	Apocynaceae	Asclepiadeae	Cynanchum vincetoxicum	Afrotropical
Nymphalidae	Danainae	Danaini	Amauris albimaculata	Apocynaceae	Marsdenieae	Gongronema latifolium	Afrotropical
Nymphalidae	Danainae	Danaini	Amauris albimaculata	Apocynaceae	Marsdenieae	Gymnema	Afrotropical
Nymphalidae	Danainae	Danaini	Amauris albimaculata	Apocynaceae	Marsdenieae	Marsdenia	Afrotropical
Nymphalidae	Danainae	Danaini	Amauris albimaculata	Apocynaceae	Marsdenieae	Marsdenia angolensis	Afrotropical
Nymphalidae	Danainae	Danaini	Amauris albimaculata	Apocynaceae	Secamonoideae	Secamone	Afrotropical
Nymphalidae	Danainae	Danaini	Amauris albimaculata	Apocynaceae	Asclepiadeae	Tylophora	Afrotropical
Nymphalidae	Danainae	Danaini	Amauris albimaculata	Apocynaceae	Asclepiadeae	Tylophora anomala	Afrotropical
Nymphalidae	Danainae	Danaini	Amauris albimaculata	Apocynaceae	Asclepiadeae	Tylophora anomala	Southern Africa
Nymphalidae	Danainae	Danaini	Amauris albimaculata	Apocynaceae	Asclepiadeae	Tylophora stolzii ?	Afrotropical
Nymphalidae	Danainae	Danaini	Amauris comorana	Apocynaceae	Asclepiadeae	Tylophora	Afrotropical
Nymphalidae	Danainae	Danaini	Amauris comorana	Apocynaceae	Asclepiadeae	Tylophora laevigata ?	Afrotropical
Nymphalidae	Danainae	Danaini	Amauris crawshayi	Apocynaceae	Asclepiadeae	Cynanchum	Afrotropical
Nymphalidae	Danainae	Danaini	Amauris crawshayi	Apocynaceae	Marsdenieae	Gymnema	Afrotropical
Nymphalidae	Danainae	Danaini	Amauris crawshayi	Apocynaceae	Marsdenieae	Marsdenia	Afrotropical
Nymphalidae	Danainae	Danaini	Amauris crawshayi	Apocynaceae	Secamonoideae	Secamone	Afrotropical
Nymphalidae	Danainae	Danaini	Amauris crawshayi	Apocynaceae	Asclepiadeae	Tylophora	Afrotropical
Nymphalidae	Danainae	Danaini	Amauris echeria	Apocynaceae	Asclepiadeae	Cynanchum	Afrotropical
Nymphalidae	Danainae	Danaini	Amauris echeria	Apocynaceae	Asclepiadeae	Cynanchum chiridense	Afrotropical
Nymphalidae	Danainae	Danaini	Amauris echeria	Apocynaceae	Asclepiadeae	Cynanchum chiridense	Southern Africa
Nymphalidae	Danainae	Danaini	Amauris echeria	Apocynaceae	Marsdenieae	Gongronema latifolium	Afrotropical
Nymphalidae	Danainae	Danaini	Amauris echeria	Apocynaceae	Marsdenieae	Gymnema	Afrotropical
Nymphalidae	Danainae	Danaini	Amauris echeria	Apocynaceae	Marsdenieae	Gymnema sylvestre	Afrotropical
Nymphalidae	Danainae	Danaini	Amauris echeria	Apocynaceae	Marsdenieae	Marsdenia	Afrotropical
Nymphalidae	Danainae	Danaini	Amauris echeria	Apocynaceae	Marsdenieae	Marsdenia angolensis	Afrotropical
Nymphalidae	Danainae	Danaini	Amauris echeria	Apocynaceae	Secamonoideae	Secamone	Afrotropical
Nymphalidae	Danainae	Danaini	Amauris echeria	Apocynaceae	Secamonoideae	Secamone africana	Afrotropical
Nymphalidae	Danainae	Danaini	Amauris echeria	Apocynaceae	Secamonoideae	Secamone parvifolia	Afrotropical
Nymphalidae	Danainae	Danaini	Amauris echeria	Apocynaceae	Asclepiadeae	Tylophora	Afrotropical
Nymphalidae	Danainae	Danaini	Amauris echeria	Apocynaceae	Asclepiadeae	Tylophora anomala	Afrotropical
Nymphalidae	Danainae	Danaini	Amauris echeria	Apocynaceae	Asclepiadeae	Tylophora anomala	Southern Africa
Nymphalidae	Danainae	Danaini	Amauris echeria	Apocynaceae	Asclepiadeae	Tylophora stolzii ?	Afrotropical
Nymphalidae	Danainae	Danaini	Amauris ellioti	Apocynaceae	Asclepiadeae	Cynanchum	Afrotropical
Nymphalidae	Danainae	Danaini	Amauris ellioti	Apocynaceae	Marsdenieae	Gongronema latifolium	Afrotropical
Nymphalidae	Danainae	Danaini	Amauris ellioti	Apocynaceae	Marsdenieae	Gymnema	Afrotropical
Nymphalidae	Danainae	Danaini	Amauris ellioti	Apocynaceae	Marsdenieae	Marsdenia	Afrotropical
Nymphalidae	Danainae	Danaini	Amauris ellioti	Apocynaceae	Secamonoideae	Secamone	Afrotropical
Nymphalidae	Danainae	Danaini	Amauris ellioti	Apocynaceae	Asclepiadeae	Tylophora	Afrotropical
Nymphalidae	Danainae	Danaini	Amauris ellioti	Apocynaceae	Asclepiadeae	Tylophora anomala	Afrotropical
Nymphalidae	Danainae	Danaini	Amauris ellioti	Apocynaceae	Asclepiadeae	Tylophora stolzii ?	Afrotropical
Nymphalidae	Danainae	Danaini	Amauris niavius	Apocynaceae	Asclepiadeae	Cynanchum	Afrotropical
Nymphalidae	Danainae	Danaini	Amauris niavius	Apocynaceae	Asclepiadeae	Cynanchum louiseae	Afrotropical
Nymphalidae	Danainae	Danaini	Amauris niavius	Apocynaceae	Asclepiadeae	Cynanchum rossicum	Afrotropical
Nymphalidae	Danainae	Danaini	Amauris niavius	Apocynaceae	Asclepiadeae	Cynanchum vincetoxicum	Afrotropical
Nymphalidae	Danainae	Danaini	Amauris niavius	Apocynaceae	Marsdenieae	Gymnema	Afrotropical
Nymphalidae	Danainae	Danaini	Amauris niavius	Apocynaceae	Marsdenieae	Gymnema sylvestre	Afrotropical
Nymphalidae	Danainae	Danaini	Amauris niavius	Apocynaceae	Marsdenieae	Marsdenia	Afrotropical
Nymphalidae	Danainae	Danaini	Amauris niavius	Apocynaceae	Secamonoideae	Secamone	Afrotropical
Nymphalidae	Danainae	Danaini	Amauris niavius	Apocynaceae	Asclepiadeae	Tylophora	Afrotropical
Nymphalidae	Danainae	Danaini	Amauris ochlea	Apocynaceae	Asclepiadeae	Cynanchum	Afrotropical
Nymphalidae	Danainae	Danaini	Amauris ochlea	Apocynaceae	Asclepiadeae	Cynanchum	East Africa
Nymphalidae	Danainae	Danaini	Amauris ochlea	Apocynaceae	Asclepiadeae	Cynanchum abyssinicum	Afrotropical
Nymphalidae	Danainae	Danaini	Amauris ochlea	Apocynaceae	Asclepiadeae	Cynanchum chiridense	Afrotropical
Nymphalidae	Danainae	Danaini	Amauris ochlea	Apocynaceae	Asclepiadeae	Cynanchum chiridense	Southern Africa
Nymphalidae	Danainae	Danaini	Amauris ochlea	Apocynaceae	Asclepiadeae	Cynanchum louiseae	Afrotropical
Nymphalidae	Danainae	Danaini	Amauris ochlea	Apocynaceae	Asclepiadeae	Cynanchum rossicum	Afrotropical
Nymphalidae	Danainae	Danaini	Amauris ochlea	Apocynaceae	Asclepiadeae	Cynanchum vincetoxicum	Afrotropical
Nymphalidae	Danainae	Danaini	Amauris ochlea	Apocynaceae	Marsdenieae	Gymnema	Afrotropical
Nymphalidae	Danainae	Danaini	Amauris ochlea	Apocynaceae	Marsdenieae	Gymnema	East Africa
Nymphalidae	Danainae	Danaini	Amauris ochlea	Apocynaceae	Marsdenieae	Marsdenia	Afrotropical
Nymphalidae	Danainae	Danaini	Amauris ochlea	Apocynaceae	Marsdenieae	Marsdenia	East Africa
Nymphalidae	Danainae	Danaini	Amauris ochlea	Apocynaceae	Secamonoideae	Secamone	Afrotropical
Nymphalidae	Danainae	Danaini	Amauris ochlea	Apocynaceae	Secamonoideae	Secamone	East Africa
Nymphalidae	Danainae	Danaini	Amauris ochlea	Apocynaceae	Asclepiadeae	Tylophora	Afrotropical
Nymphalidae	Danainae	Danaini	Amauris ochlea	Apocynaceae	Asclepiadeae	Tylophora	East Africa
Nymphalidae	Danainae	Danaini	Amauris ochlea	Apocynaceae	Asclepiadeae	Tylophora anomala	Afrotropical
Nymphalidae	Danainae	Danaini	Amauris ochlea	Apocynaceae	Asclepiadeae	Tylophora anomala	Southern Africa
Nymphalidae	Danainae	Danaini	Amauris ochlea	Apocynaceae	Asclepiadeae	Tylophora stolzii ?	Afrotropical
Nymphalidae	Danainae	Danaini	Amauris phoedon	Apocynaceae	Nerieae	Nerium	Afrotropical
Nymphalidae	Danainae	Danaini	Amauris phoedon	Apocynaceae	Asclepiadeae	Tylophora	Afrotropical
Nymphalidae	Danainae	Danaini	Amauris phoedon	Apocynaceae	Asclepiadeae	Tylophora asthmatica	Afrotropical
Nymphalidae	Danainae	Danaini	Anetia thirza	Apocynaceae	Asclepiadeae	Cynanchum	Neotropical
Nymphalidae	Danainae	Danaini	Anetia thirza	Apocynaceae	Asclepiadeae	Matelea	Neotropical
Nymphalidae	Danainae	Danaini	Danaus	Apocynaceae	Asclepiadeae	Calotropis gigantea	Thailand
Nymphalidae	Danainae	Danaini	Danaus	Apocynaceae	Asclepiadeae	Oxystelma pulchellum	Thailand
Nymphalidae	Danainae	Danaini	Danaus affinis	Apocynaceae	Asclepiadeae	Cynanchum carnosum	Indo-Australian
Nymphalidae	Danainae	Danaini	Danaus affinis	Apocynaceae	Asclepiadeae	Cynanchum carnosum	West Malaysia
Nymphalidae	Danainae	Danaini	Danaus affinis	Apocynaceae	Asclepiadeae	Ischnostemma selangorica	Indo-Australian
Nymphalidae	Danainae	Danaini	Danaus affinis	Apocynaceae	Asclepiadeae	Ischnostemma selangorica	West Malaysia
Nymphalidae	Danainae	Danaini	Danaus affinis	Apocynaceae	Asclepiadeae	Tylophora	Indo-Australian
Nymphalidae	Danainae	Danaini	Danaus affinis	Apocynaceae	Asclepiadeae	Tylophora flexuosa	West Malaysia
Nymphalidae	Danainae	Danaini	Danaus chrysippus	Apocynaceae	Asclepiadeae	Asclepias	Afrotropical
Nymphalidae	Danainae	Danaini	Danaus chrysippus	Apocynaceae	Asclepiadeae	Asclepias	East Africa
Nymphalidae	Danainae	Danaini	Danaus chrysippus	Apocynaceae	Asclepiadeae	Asclepias	Old World
Nymphalidae	Danainae	Danaini	Danaus chrysippus	Apocynaceae	Asclepiadeae	Asclepias	Old World tropics
Nymphalidae	Danainae	Danaini	Danaus chrysippus	Apocynaceae	Asclepiadeae	Asclepias cancellata	Oriental
Nymphalidae	Danainae	Danaini	Danaus chrysippus	Apocynaceae	Asclepiadeae	Asclepias coarctata	Oriental
Nymphalidae	Danainae	Danaini	Danaus chrysippus	Apocynaceae	Asclepiadeae	Asclepias coarctata	Southern Africa
Nymphalidae	Danainae	Danaini	Danaus chrysippus	Apocynaceae	Asclepiadeae	Asclepias curassavica	Fiji
Nymphalidae	Danainae	Danaini	Danaus chrysippus	Apocynaceae	Asclepiadeae	Asclepias curassavica	Hong Kong
Nymphalidae	Danainae	Danaini	Danaus chrysippus	Apocynaceae	Asclepiadeae	Asclepias curassavica	Indonesia
Nymphalidae	Danainae	Danaini	Danaus chrysippus	Apocynaceae	Asclepiadeae	Asclepias curassavica	Oriental
Nymphalidae	Danainae	Danaini	Danaus chrysippus	Apocynaceae	Asclepiadeae	Asclepias curassavica	Taiwan
Nymphalidae	Danainae	Danaini	Danaus chrysippus	Apocynaceae	Asclepiadeae	Asclepias curassavica	West Malaysia
Nymphalidae	Danainae	Danaini	Danaus chrysippus	Apocynaceae	Asclepiadeae	Asclepias curassavica	West Malaysia
Nymphalidae	Danainae	Danaini	Danaus chrysippus	Apocynaceae	Asclepiadeae	Asclepias fulva	Oriental
Nymphalidae	Danainae	Danaini	Danaus chrysippus	Apocynaceae	Asclepiadeae	Asclepias fulva	Southern Africa
Nymphalidae	Danainae	Danaini	Danaus chrysippus	Apocynaceae	Asclepiadeae	Asclepias kaessneri	Oriental
Nymphalidae	Danainae	Danaini	Danaus chrysippus	Apocynaceae	Asclepiadeae	Asclepias lineolata	Oriental
Nymphalidae	Danainae	Danaini	Danaus chrysippus	Apocynaceae	Asclepiadeae	Asclepias lineolata	Southern Africa
Nymphalidae	Danainae	Danaini	Danaus chrysippus	Apocynaceae	Asclepiadeae	Asclepias physocarpa	Oriental
Nymphalidae	Danainae	Danaini	Danaus chrysippus	Apocynaceae	Asclepiadeae	Asclepias reflexa	Oriental
Nymphalidae	Danainae	Danaini	Danaus chrysippus	Apocynaceae	Asclepiadeae	Asclepias reflexa	Southern Africa
Nymphalidae	Danainae	Danaini	Danaus chrysippus	Apocynaceae	Asclepiadeae	Asclepias scabrifolia	Oriental
Nymphalidae	Danainae	Danaini	Danaus chrysippus	Apocynaceae	Asclepiadeae	Asclepias scabrifolia	Southern Africa
Nymphalidae	Danainae	Danaini	Danaus chrysippus	Apocynaceae	Asclepiadeae	Asclepias semilunata	Oriental
Nymphalidae	Danainae	Danaini	Danaus chrysippus	Apocynaceae	Asclepiadeae	Asclepias stenophylla	Oriental
Nymphalidae	Danainae	Danaini	Danaus chrysippus	Apocynaceae	Asclepiadeae	Asclepias swynnertonii	Oriental
Nymphalidae	Danainae	Danaini	Danaus chrysippus	Apocynaceae	Asclepiadeae	Asclepias swynnertonii	Southern Africa
Nymphalidae	Danainae	Danaini	Danaus chrysippus	Apocynaceae	Asclepiadeae	Asclepias syriaca	Oriental
Nymphalidae	Danainae	Danaini	Danaus chrysippus	Apocynaceae	Asclepiadeae	Aspidoglossum	Afrotropical
Nymphalidae	Danainae	Danaini	Danaus chrysippus	Apocynaceae	Asclepiadeae	Aspidoglossum	East Africa
Nymphalidae	Danainae	Danaini	Danaus chrysippus	Apocynaceae	Asclepiadeae	Aspidoglossum	Old World tropics
Nymphalidae	Danainae	Danaini	Danaus chrysippus	Apocynaceae	Asclepiadeae	Aspidoglossum interruptum	Oriental
Nymphalidae	Danainae	Danaini	Danaus chrysippus	Apocynaceae	Asclepiadeae	Calotropis	Afrotropical
Nymphalidae	Danainae	Danaini	Danaus chrysippus	Apocynaceae	Asclepiadeae	Calotropis	East Africa
Nymphalidae	Danainae	Danaini	Danaus chrysippus	Apocynaceae	Asclepiadeae	Calotropis	India
Nymphalidae	Danainae	Danaini	Danaus chrysippus	Apocynaceae	Asclepiadeae	Calotropis	India
Nymphalidae	Danainae	Danaini	Danaus chrysippus	Apocynaceae	Asclepiadeae	Calotropis	Old World tropics
Nymphalidae	Danainae	Danaini	Danaus chrysippus	Apocynaceae	Asclepiadeae	Calotropis	West Malaysia
Nymphalidae	Danainae	Danaini	Danaus chrysippus	Apocynaceae	Asclepiadeae	Calotropis gigantea	Andaman Islands
Nymphalidae	Danainae	Danaini	Danaus chrysippus	Apocynaceae	Asclepiadeae	Calotropis gigantea	India
Nymphalidae	Danainae	Danaini	Danaus chrysippus	Apocynaceae	Asclepiadeae	Calotropis gigantea	Indonesia
Nymphalidae	Danainae	Danaini	Danaus chrysippus	Apocynaceae	Asclepiadeae	Calotropis gigantea	Old World
Nymphalidae	Danainae	Danaini	Danaus chrysippus	Apocynaceae	Asclepiadeae	Calotropis gigantea	Oriental
Nymphalidae	Danainae	Danaini	Danaus chrysippus	Apocynaceae	Asclepiadeae	Calotropis gigantea	Thailand
Nymphalidae	Danainae	Danaini	Danaus chrysippus	Apocynaceae	Asclepiadeae	Calotropis gigantea	West Malaysia
Nymphalidae	Danainae	Danaini	Danaus chrysippus	Apocynaceae	Asclepiadeae	Calotropis gigantea	West Malaysia
Nymphalidae	Danainae	Danaini	Danaus chrysippus	Apocynaceae	Asclepiadeae	Calotropis procera	India
Nymphalidae	Danainae	Danaini	Danaus chrysippus	Apocynaceae	Asclepiadeae	Calotropis procera	North Africa
Nymphalidae	Danainae	Danaini	Danaus chrysippus	Apocynaceae	Asclepiadeae	Calotropis procera	Old World
Nymphalidae	Danainae	Danaini	Danaus chrysippus	Apocynaceae	Asclepiadeae	Calotropis procera	Oriental
Nymphalidae	Danainae	Danaini	Danaus chrysippus	Apocynaceae	Ceropegieae	Caralluma	Afrotropical
Nymphalidae	Danainae	Danaini	Danaus chrysippus	Apocynaceae	Ceropegieae	Caralluma	East Africa
Nymphalidae	Danainae	Danaini	Danaus chrysippus	Apocynaceae	Ceropegieae	Caralluma	Old World tropics
Nymphalidae	Danainae	Danaini	Danaus chrysippus	Apocynaceae	Ceropegieae	Caralluma	Oriental
Nymphalidae	Danainae	Danaini	Danaus chrysippus	Apocynaceae	Ceropegieae	Ceropegia	Afrotropical
Nymphalidae	Danainae	Danaini	Danaus chrysippus	Apocynaceae	Ceropegieae	Ceropegia	East Africa
Nymphalidae	Danainae	Danaini	Danaus chrysippus	Apocynaceae	Ceropegieae	Ceropegia	Old World tropics
Nymphalidae	Danainae	Danaini	Danaus chrysippus	Apocynaceae	Ceropegieae	Ceropegia	Oriental
Nymphalidae	Danainae	Danaini	Danaus chrysippus	Apocynaceae	Asclepiadeae	Cynanchum	Afrotropical
Nymphalidae	Danainae	Danaini	Danaus chrysippus	Apocynaceae	Asclepiadeae	Cynanchum	East Africa
Nymphalidae	Danainae	Danaini	Danaus chrysippus	Apocynaceae	Asclepiadeae	Cynanchum	Old World tropics
Nymphalidae	Danainae	Danaini	Danaus chrysippus	Apocynaceae	Asclepiadeae	Cynanchum abyssinicum	Oriental
Nymphalidae	Danainae	Danaini	Danaus chrysippus	Apocynaceae	Asclepiadeae	Cynanchum acutum	Old World
Nymphalidae	Danainae	Danaini	Danaus chrysippus	Apocynaceae	Asclepiadeae	Cynanchum altiscandens	Oriental
Nymphalidae	Danainae	Danaini	Danaus chrysippus	Apocynaceae	Asclepiadeae	Cynanchum amplexicaule	Oriental
Nymphalidae	Danainae	Danaini	Danaus chrysippus	Apocynaceae	Asclepiadeae	Cynanchum carnosum	Oriental
Nymphalidae	Danainae	Danaini	Danaus chrysippus	Apocynaceae	Asclepiadeae	Cynanchum floribundum	Oriental
Nymphalidae	Danainae	Danaini	Danaus chrysippus	Apocynaceae	Asclepiadeae	Cynanchum sublanceolatum	Oriental
Nymphalidae	Danainae	Danaini	Danaus chrysippus	Apocynaceae	Asclepiadeae	Gomphocarpus	Afrotropical
Nymphalidae	Danainae	Danaini	Danaus chrysippus	Apocynaceae	Asclepiadeae	Gomphocarpus	East Africa
Nymphalidae	Danainae	Danaini	Danaus chrysippus	Apocynaceae	Asclepiadeae	Gomphocarpus	Old World tropics
Nymphalidae	Danainae	Danaini	Danaus chrysippus	Apocynaceae	Asclepiadeae	Gomphocarpus fruticosus	Oriental
Nymphalidae	Danainae	Danaini	Danaus chrysippus	Apocynaceae	Asclepiadeae	Gomphocarpus fruticosus	Southern Africa
Nymphalidae	Danainae	Danaini	Danaus chrysippus	Apocynaceae	Ceropegieae	Huernia	Afrotropical
Nymphalidae	Danainae	Danaini	Danaus chrysippus	Apocynaceae	Ceropegieae	Huernia	East Africa
Nymphalidae	Danainae	Danaini	Danaus chrysippus	Apocynaceae	Ceropegieae	Huernia	Old World tropics
Nymphalidae	Danainae	Danaini	Danaus chrysippus	Apocynaceae	Ceropegieae	Huernia	Oriental
Nymphalidae	Danainae	Danaini	Danaus chrysippus	Apocynaceae	Asclepiadeae	Ischnostemma	Afrotropical
Nymphalidae	Danainae	Danaini	Danaus chrysippus	Apocynaceae	Asclepiadeae	Ischnostemma	Old World tropics
Nymphalidae	Danainae	Danaini	Danaus chrysippus	Apocynaceae	Asclepiadeae	Kanahia	Afrotropical
Nymphalidae	Danainae	Danaini	Danaus chrysippus	Apocynaceae	Asclepiadeae	Kanahia	East Africa
Nymphalidae	Danainae	Danaini	Danaus chrysippus	Apocynaceae	Asclepiadeae	Kanahia	Old World tropics
Nymphalidae	Danainae	Danaini	Danaus chrysippus	Apocynaceae	Asclepiadeae	Kanahia laniflora	Oriental
Nymphalidae	Danainae	Danaini	Danaus chrysippus	Apocynaceae	Marsdenieae	Leichardtia	Afrotropical
Nymphalidae	Danainae	Danaini	Danaus chrysippus	Apocynaceae	Marsdenieae	Leichardtia	Old World tropics
Nymphalidae	Danainae	Danaini	Danaus chrysippus	Apocynaceae	Marsdenieae	Leichardtia australis	Oriental
Nymphalidae	Danainae	Danaini	Danaus chrysippus	Apocynaceae	Ceropegieae	Leptadenia	Afrotropical
Nymphalidae	Danainae	Danaini	Danaus chrysippus	Apocynaceae	Ceropegieae	Leptadenia	Old World tropics
Nymphalidae	Danainae	Danaini	Danaus chrysippus	Apocynaceae	Ceropegieae	Leptadenia hastata	Oriental
Nymphalidae	Danainae	Danaini	Danaus chrysippus	Apocynaceae	Marsdenieae	Marsdenia	Afrotropical
Nymphalidae	Danainae	Danaini	Danaus chrysippus	Apocynaceae	Marsdenieae	Marsdenia	Old World tropics
Nymphalidae	Danainae	Danaini	Danaus chrysippus	Apocynaceae	Marsdenieae	Marsdenia leichhardtiana	Oriental
Nymphalidae	Danainae	Danaini	Danaus chrysippus	Apocynaceae	Asclepiadeae	Metaplexis	Afrotropical
Nymphalidae	Danainae	Danaini	Danaus chrysippus	Apocynaceae	Asclepiadeae	Metaplexis	Old World tropics
Nymphalidae	Danainae	Danaini	Danaus chrysippus	Apocynaceae	Asclepiadeae	Metaplexis japonica	Oriental
Nymphalidae	Danainae	Danaini	Danaus chrysippus	Apocynaceae	Asclepiadeae	Oxystelma pulchellum	Thailand
Nymphalidae	Danainae	Danaini	Danaus chrysippus	Apocynaceae	Asclepiadeae	Pachycarpus	Afrotropical
Nymphalidae	Danainae	Danaini	Danaus chrysippus	Apocynaceae	Asclepiadeae	Pachycarpus	Old World tropics
Nymphalidae	Danainae	Danaini	Danaus chrysippus	Apocynaceae	Asclepiadeae	Pachycarpus	Oriental
Nymphalidae	Danainae	Danaini	Danaus chrysippus	Apocynaceae	Asclepiadeae	Pentarrhinum	Afrotropical
Nymphalidae	Danainae	Danaini	Danaus chrysippus	Apocynaceae	Asclepiadeae	Pentarrhinum	Old World tropics
Nymphalidae	Danainae	Danaini	Danaus chrysippus	Apocynaceae	Asclepiadeae	Pentarrhinum	Oriental
Nymphalidae	Danainae	Danaini	Danaus chrysippus	Apocynaceae	Asclepiadeae	Pentatropis	Afrotropical
Nymphalidae	Danainae	Danaini	Danaus chrysippus	Apocynaceae	Asclepiadeae	Pentatropis	Old World tropics
Nymphalidae	Danainae	Danaini	Danaus chrysippus	Apocynaceae	Asclepiadeae	Pentatropis atropurpurea	Oriental
Nymphalidae	Danainae	Danaini	Danaus chrysippus	Apocynaceae	Asclepiadeae	Pentatropis quinquepartita	Oriental
Nymphalidae	Danainae	Danaini	Danaus chrysippus	Apocynaceae	Asclepiadeae	Pergularia	Afrotropical
Nymphalidae	Danainae	Danaini	Danaus chrysippus	Apocynaceae	Asclepiadeae	Pergularia	East Africa
Nymphalidae	Danainae	Danaini	Danaus chrysippus	Apocynaceae	Asclepiadeae	Pergularia	Old World tropics
Nymphalidae	Danainae	Danaini	Danaus chrysippus	Apocynaceae	Asclepiadeae	Pergularia daemia	Oriental
Nymphalidae	Danainae	Danaini	Danaus chrysippus	Apocynaceae	Asclepiadeae	Pergularia daemia ?	Oriental
Nymphalidae	Danainae	Danaini	Danaus chrysippus	Apocynaceae	Periplocoideae	Periploca	Afrotropical
Nymphalidae	Danainae	Danaini	Danaus chrysippus	Apocynaceae	Periplocoideae	Periploca	East Africa
Nymphalidae	Danainae	Danaini	Danaus chrysippus	Apocynaceae	Periplocoideae	Periploca linearifolia	Oriental
Nymphalidae	Danainae	Danaini	Danaus chrysippus	Apocynaceae	Asclepiadeae	Pleurostelma	Afrotropical
Nymphalidae	Danainae	Danaini	Danaus chrysippus	Apocynaceae	Asclepiadeae	Pleurostelma	Old World tropics
Nymphalidae	Danainae	Danaini	Danaus chrysippus	Apocynaceae	Asclepiadeae	Pleurostelma cernuum	Oriental
Nymphalidae	Danainae	Danaini	Danaus chrysippus	Apocynaceae	Asclepiadeae	Raphistemma	Afrotropical
Nymphalidae	Danainae	Danaini	Danaus chrysippus	Apocynaceae	Asclepiadeae	Raphistemma	Old World tropics
Nymphalidae	Danainae	Danaini	Danaus chrysippus	Apocynaceae	Asclepiadeae	Schizoglossum	Afrotropical
Nymphalidae	Danainae	Danaini	Danaus chrysippus	Apocynaceae	Asclepiadeae	Schizoglossum	East Africa
Nymphalidae	Danainae	Danaini	Danaus chrysippus	Apocynaceae	Asclepiadeae	Schizoglossum	Old World tropics
Nymphalidae	Danainae	Danaini	Danaus chrysippus	Apocynaceae	Asclepiadeae	Schizoglossum	Oriental
Nymphalidae	Danainae	Danaini	Danaus chrysippus	Apocynaceae	Secamonoideae	Secamone	Afrotropical
Nymphalidae	Danainae	Danaini	Danaus chrysippus	Apocynaceae	Secamonoideae	Secamone	East Africa
Nymphalidae	Danainae	Danaini	Danaus chrysippus	Apocynaceae	Secamonoideae	Secamone	Old World tropics
Nymphalidae	Danainae	Danaini	Danaus chrysippus	Apocynaceae	Secamonoideae	Secamone afzelii	Oriental
Nymphalidae	Danainae	Danaini	Danaus chrysippus	Apocynaceae	Secamonoideae	Secamone parvifolia	Oriental
Nymphalidae	Danainae	Danaini	Danaus chrysippus	Apocynaceae	Secamonoideae	Secamone platystigma	Oriental
Nymphalidae	Danainae	Danaini	Danaus chrysippus	Apocynaceae	Ceropegieae	Stapelia	Afrotropical
Nymphalidae	Danainae	Danaini	Danaus chrysippus	Apocynaceae	Ceropegieae	Stapelia	East Africa
Nymphalidae	Danainae	Danaini	Danaus chrysippus	Apocynaceae	Ceropegieae	Stapelia	Oriental
Nymphalidae	Danainae	Danaini	Danaus chrysippus	Apocynaceae	Ceropegieae	Stapelia gigantea	Oriental
Nymphalidae	Danainae	Danaini	Danaus chrysippus	Apocynaceae	Asclepiadeae	Stathmostelma	Afrotropical
Nymphalidae	Danainae	Danaini	Danaus chrysippus	Apocynaceae	Asclepiadeae	Stathmostelma	East Africa
Nymphalidae	Danainae	Danaini	Danaus chrysippus	Apocynaceae	Asclepiadeae	Stathmostelma	Old World tropics
Nymphalidae	Danainae	Danaini	Danaus chrysippus	Apocynaceae	Asclepiadeae	Stathmostelma gigantiflorum	Oriental
Nymphalidae	Danainae	Danaini	Danaus chrysippus	Apocynaceae	Asclepiadeae	Stathmostelma pedunculatum	Oriental
Nymphalidae	Danainae	Danaini	Danaus chrysippus	Apocynaceae	Asclepiadeae	Tylophora	Afrotropical
Nymphalidae	Danainae	Danaini	Danaus chrysippus	Apocynaceae	Asclepiadeae	Tylophora	Old World tropics
Nymphalidae	Danainae	Danaini	Danaus chrysippus	Apocynaceae	Asclepiadeae	Tylophora stenoloba	Oriental
Nymphalidae	Danainae	Danaini	Danaus chrysippus	Apocynaceae	Asclepiadeae	Tylophora sylvatica	Oriental
Nymphalidae	Danainae	Danaini	Danaus chrysippus	Apocynaceae			East Africa
Nymphalidae	Danainae	Danaini	Danaus chrysippus	Apocynaceae			North Africa
Nymphalidae	Danainae	Danaini	Danaus cleophile	Apocynaceae	Asclepiadeae	Asclepias curassavica	West Indies
Nymphalidae	Danainae	Danaini	Danaus eresimus	Apocynaceae	Asclepiadeae	Asclepias curassavica	Nearctic
Nymphalidae	Danainae	Danaini	Danaus eresimus	Apocynaceae	Asclepiadeae	Calotropis procera	Nearctic
Nymphalidae	Danainae	Danaini	Danaus eresimus	Apocynaceae	Asclepiadeae	Calotropis procera	Neotropical
Nymphalidae	Danainae	Danaini	Danaus eresimus	Apocynaceae	Asclepiadeae	Cynanchum racemosum	Nearctic
Nymphalidae	Danainae	Danaini	Danaus eresimus	Apocynaceae	Asclepiadeae	Cynanchum racemosum	Neotropical
Nymphalidae	Danainae	Danaini	Danaus eresimus	Apocynaceae	Asclepiadeae	Cynanchum undulatum	Neotropical
Nymphalidae	Danainae	Danaini	Danaus eresimus	Apocynaceae	Asclepiadeae	Sarcostemma clausum	USA
Nymphalidae	Danainae	Danaini	Danaus erippus	Apocynaceae	Asclepiadeae	Araujia sericifera	Neotropical
Nymphalidae	Danainae	Danaini	Danaus erippus	Apocynaceae	Asclepiadeae	Araujia sericofera	Brazil
Nymphalidae	Danainae	Danaini	Danaus erippus	Apocynaceae	Asclepiadeae	Araujia sericofera	Neotropical
Nymphalidae	Danainae	Danaini	Danaus erippus	Apocynaceae	Asclepiadeae	Asclepias curassavica	Brazil
Nymphalidae	Danainae	Danaini	Danaus erippus	Apocynaceae	Asclepiadeae	Asclepias curassavica	Neotropical
Nymphalidae	Danainae	Danaini	Danaus erippus	Apocynaceae	Asclepiadeae	Calotropis procera	Brazil
Nymphalidae	Danainae	Danaini	Danaus erippus	Apocynaceae	Marsdenieae	Hoya carnosa	Brazil
Nymphalidae	Danainae	Danaini	Danaus erippus	Apocynaceae	Asclepiadeae	Morrenia odorata	Neotropical
Nymphalidae	Danainae	Danaini	Danaus erippus	Apocynaceae	Asclepiadeae	Oxypetalum coeruleum	Brazil
Nymphalidae	Danainae	Danaini	Danaus erippus	Apocynaceae	Asclepiadeae	Oxypetalum coeruleum	Neotropical
Nymphalidae	Danainae	Danaini	Danaus genutia	Apocynaceae	Asclepiadeae	Asclepias curassavica	Hong Kong
Nymphalidae	Danainae	Danaini	Danaus genutia	Apocynaceae	Asclepiadeae	Asclepias curassavica	Indo-Australian
Nymphalidae	Danainae	Danaini	Danaus genutia	Apocynaceae	Asclepiadeae	Asclepias curassavica	Taiwan
Nymphalidae	Danainae	Danaini	Danaus genutia	Apocynaceae	Asclepiadeae	Calotropis gigantea	Andaman Islands
Nymphalidae	Danainae	Danaini	Danaus genutia	Apocynaceae	Ceropegieae	Ceropegia intermedia	Indo-Australian
Nymphalidae	Danainae	Danaini	Danaus genutia	Apocynaceae	Asclepiadeae	Cynanchum boudieri	Taiwan
Nymphalidae	Danainae	Danaini	Danaus genutia	Apocynaceae	Asclepiadeae	Cynanchum boudieri	Taiwan
Nymphalidae	Danainae	Danaini	Danaus genutia	Apocynaceae	Asclepiadeae	Cynanchum dalhousiae	Indo-Australian
Nymphalidae	Danainae	Danaini	Danaus genutia	Apocynaceae	Asclepiadeae	Cynanchum formosanum	Taiwan
Nymphalidae	Danainae	Danaini	Danaus genutia	Apocynaceae	Asclepiadeae	Cynanchum lanhsuense	Taiwan
Nymphalidae	Danainae	Danaini	Danaus genutia	Apocynaceae	Asclepiadeae	Cynanchum liukiuense	Indo-Australian
Nymphalidae	Danainae	Danaini	Danaus genutia	Apocynaceae	Asclepiadeae	Graphistemma pictum	Hong Kong
Nymphalidae	Danainae	Danaini	Danaus genutia	Apocynaceae	Asclepiadeae	Graphistemma pictum	Indo-Australian
Nymphalidae	Danainae	Danaini	Danaus genutia	Apocynaceae	Marsdenieae	Gymnema	Indo-Australian
Nymphalidae	Danainae	Danaini	Danaus genutia	Apocynaceae	Marsdenieae	Marsdenia formosana	Taiwan
Nymphalidae	Danainae	Danaini	Danaus genutia	Apocynaceae	Marsdenieae	Marsdenia tinctoria	Indo-Australian
Nymphalidae	Danainae	Danaini	Danaus genutia	Apocynaceae	Marsdenieae	Marsdenia tomentosa	Indo-Australian
Nymphalidae	Danainae	Danaini	Danaus genutia	Apocynaceae	Asclepiadeae	Oxystelma pulchellum	Indo-Australian
Nymphalidae	Danainae	Danaini	Danaus genutia	Apocynaceae	Asclepiadeae	Oxystelma pulchellum	West Malaysia
Nymphalidae	Danainae	Danaini	Danaus genutia	Apocynaceae	Asclepiadeae	Raphistemma lemma	Indo-Australian
Nymphalidae	Danainae	Danaini	Danaus genutia	Apocynaceae	Marsdenieae	Stephanotis floribunda	Indo-Australian
Nymphalidae	Danainae	Danaini	Danaus genutia	Apocynaceae	Marsdenieae	Telosma cordata	Indo-Australian
Nymphalidae	Danainae	Danaini	Danaus genutia	Apocynaceae	Asclepiadeae	Tylophora cissoides	Indo-Australian
Nymphalidae	Danainae	Danaini	Danaus genutia	Apocynaceae	Asclepiadeae	Vincetoxicum tanakae	Indo-Australian
Nymphalidae	Danainae	Danaini	Danaus gilippus	Apocynaceae	Asclepiadeae	Asclepias	Nearctic
Nymphalidae	Danainae	Danaini	Danaus gilippus	Apocynaceae	Asclepiadeae	Asclepias	USA
Nymphalidae	Danainae	Danaini	Danaus gilippus	Apocynaceae	Asclepiadeae	Asclepias albicans	New World
Nymphalidae	Danainae	Danaini	Danaus gilippus	Apocynaceae	Asclepiadeae	Asclepias albicans	USA
Nymphalidae	Danainae	Danaini	Danaus gilippus	Apocynaceae	Asclepiadeae	Asclepias albicans	USA
Nymphalidae	Danainae	Danaini	Danaus gilippus	Apocynaceae	Asclepiadeae	Asclepias albicans	USA
Nymphalidae	Danainae	Danaini	Danaus gilippus	Apocynaceae	Asclepiadeae	Asclepias amplexicaulis	New World
Nymphalidae	Danainae	Danaini	Danaus gilippus	Apocynaceae	Asclepiadeae	Asclepias asperula	New World
Nymphalidae	Danainae	Danaini	Danaus gilippus	Apocynaceae	Asclepiadeae	Asclepias curassavica	Brazil
Nymphalidae	Danainae	Danaini	Danaus gilippus	Apocynaceae	Asclepiadeae	Asclepias curassavica	Cuba
Nymphalidae	Danainae	Danaini	Danaus gilippus	Apocynaceae	Asclepiadeae	Asclepias curassavica	Nearctic
Nymphalidae	Danainae	Danaini	Danaus gilippus	Apocynaceae	Asclepiadeae	Asclepias curassavica	New World
Nymphalidae	Danainae	Danaini	Danaus gilippus	Apocynaceae	Asclepiadeae	Asclepias curassavica	USA
Nymphalidae	Danainae	Danaini	Danaus gilippus	Apocynaceae	Asclepiadeae	Asclepias curtissii	USA
Nymphalidae	Danainae	Danaini	Danaus gilippus	Apocynaceae	Asclepiadeae	Asclepias erosa	Nearctic
Nymphalidae	Danainae	Danaini	Danaus gilippus	Apocynaceae	Asclepiadeae	Asclepias erosa	New World
Nymphalidae	Danainae	Danaini	Danaus gilippus	Apocynaceae	Asclepiadeae	Asclepias erosa	USA
Nymphalidae	Danainae	Danaini	Danaus gilippus	Apocynaceae	Asclepiadeae	Asclepias erosa	USA
Nymphalidae	Danainae	Danaini	Danaus gilippus	Apocynaceae	Asclepiadeae	Asclepias erosa	USA
Nymphalidae	Danainae	Danaini	Danaus gilippus	Apocynaceae	Asclepiadeae	Asclepias fascicularis	New World
Nymphalidae	Danainae	Danaini	Danaus gilippus	Apocynaceae	Asclepiadeae	Asclepias fascicularis	USA
Nymphalidae	Danainae	Danaini	Danaus gilippus	Apocynaceae	Asclepiadeae	Asclepias humistrata	Nearctic
Nymphalidae	Danainae	Danaini	Danaus gilippus	Apocynaceae	Asclepiadeae	Asclepias humistrata	New World
Nymphalidae	Danainae	Danaini	Danaus gilippus	Apocynaceae	Asclepiadeae	Asclepias humistrata	USA
Nymphalidae	Danainae	Danaini	Danaus gilippus	Apocynaceae	Asclepiadeae	Asclepias incarnata	Nearctic
Nymphalidae	Danainae	Danaini	Danaus gilippus	Apocynaceae	Asclepiadeae	Asclepias linearis	Nearctic
Nymphalidae	Danainae	Danaini	Danaus gilippus	Apocynaceae	Asclepiadeae	Asclepias nivea	New World
Nymphalidae	Danainae	Danaini	Danaus gilippus	Apocynaceae	Asclepiadeae	Asclepias nivea ?	Nearctic
Nymphalidae	Danainae	Danaini	Danaus gilippus	Apocynaceae	Asclepiadeae	Asclepias subulata	New World
Nymphalidae	Danainae	Danaini	Danaus gilippus	Apocynaceae	Asclepiadeae	Asclepias tomentosa	USA
Nymphalidae	Danainae	Danaini	Danaus gilippus	Apocynaceae	Asclepiadeae	Asclepias tuberosa	New World
Nymphalidae	Danainae	Danaini	Danaus gilippus	Apocynaceae	Asclepiadeae	Asclepias tuberosa	USA
Nymphalidae	Danainae	Danaini	Danaus gilippus	Apocynaceae	Asclepiadeae	Calotropis procera	Jamaica
Nymphalidae	Danainae	Danaini	Danaus gilippus	Apocynaceae	Asclepiadeae	Calotropis procera	Nearctic
Nymphalidae	Danainae	Danaini	Danaus gilippus	Apocynaceae	Asclepiadeae	Cynanchum angustifolium	New World
Nymphalidae	Danainae	Danaini	Danaus gilippus	Apocynaceae	Asclepiadeae	Cynanchum angustifolium	USA
Nymphalidae	Danainae	Danaini	Danaus gilippus	Apocynaceae	Asclepiadeae	Cynanchum angustifolium	USA
Nymphalidae	Danainae	Danaini	Danaus gilippus	Apocynaceae	Asclepiadeae	Gonolobus	Nearctic
Nymphalidae	Danainae	Danaini	Danaus gilippus	Apocynaceae	Asclepiadeae	Ibatia quinquelobata	Nearctic
Nymphalidae	Danainae	Danaini	Danaus gilippus	Apocynaceae	Asclepiadeae	Macroscepis hirsuta	New World
Nymphalidae	Danainae	Danaini	Danaus gilippus	Apocynaceae	Asclepiadeae	Matelea carolinensis	New World
Nymphalidae	Danainae	Danaini	Danaus gilippus	Apocynaceae	Nerieae	Nerium	Nearctic
Nymphalidae	Danainae	Danaini	Danaus gilippus	Apocynaceae	Nerieae	Nerium	New World
Nymphalidae	Danainae	Danaini	Danaus gilippus	Apocynaceae	Nerieae	Nerium	USA
Nymphalidae	Danainae	Danaini	Danaus gilippus	Apocynaceae	Asclepiadeae	Oxypetalum	Nearctic
Nymphalidae	Danainae	Danaini	Danaus gilippus	Apocynaceae	Asclepiadeae	Sarcostemma	Nearctic
Nymphalidae	Danainae	Danaini	Danaus gilippus	Apocynaceae	Asclepiadeae	Sarcostemma	USA
Nymphalidae	Danainae	Danaini	Danaus gilippus	Apocynaceae	Asclepiadeae	Sarcostemma clausum	Jamaica
Nymphalidae	Danainae	Danaini	Danaus gilippus	Apocynaceae	Asclepiadeae	Sarcostemma clausum	USA
Nymphalidae	Danainae	Danaini	Danaus gilippus	Apocynaceae	Asclepiadeae	Sarcostemma cynanchoides	Nearctic
Nymphalidae	Danainae	Danaini	Danaus gilippus	Apocynaceae	Asclepiadeae	Sarcostemma cynanchoides	Nearctic
Nymphalidae	Danainae	Danaini	Danaus gilippus	Apocynaceae	Asclepiadeae	Sarcostemma cynanchoides	New World
Nymphalidae	Danainae	Danaini	Danaus gilippus	Apocynaceae	Asclepiadeae	Sarcostemma cynanchoides	USA
Nymphalidae	Danainae	Danaini	Danaus gilippus	Apocynaceae	Asclepiadeae	Sarcostemma cynanchoides	USA
Nymphalidae	Danainae	Danaini	Danaus gilippus	Apocynaceae	Asclepiadeae	Sarcostemma cynanchoides	USA
Nymphalidae	Danainae	Danaini	Danaus gilippus	Apocynaceae	Asclepiadeae	Sarcostemma hirtellum	Nearctic
Nymphalidae	Danainae	Danaini	Danaus gilippus	Apocynaceae	Asclepiadeae	Sarcostemma hirtellum	New World
Nymphalidae	Danainae	Danaini	Danaus gilippus	Apocynaceae	Asclepiadeae	Sarcostemma hirtellum	USA
Nymphalidae	Danainae	Danaini	Danaus gilippus	Apocynaceae	Asclepiadeae	Sarcostemma hirtellum	USA
Nymphalidae	Danainae	Danaini	Danaus gilippus	Apocynaceae	Ceropegieae	Stapelia	Nearctic
Nymphalidae	Danainae	Danaini	Danaus gilippus	Apocynaceae	Ceropegieae	Stapelia	New World
Nymphalidae	Danainae	Danaini	Danaus gilippus	Apocynaceae	Asclepiadeae	Vincetoxicum	Nearctic
Nymphalidae	Danainae	Danaini	Danaus gilippus	Apocynaceae			Brazil
Nymphalidae	Danainae	Danaini	Danaus hamata	Apocynaceae	Echiteae	Parsonsia	Fiji
Nymphalidae	Danainae	Danaini	Danaus hamata	Apocynaceae	Asclepiadeae	Tylophora	Fiji
Nymphalidae	Danainae	Danaini	Danaus melanippus	Apocynaceae	Asclepiadeae	Cynanchum lanhsuense	Taiwan
Nymphalidae	Danainae	Danaini	Danaus melanippus	Apocynaceae	Marsdenieae	Gymnema	Java
Nymphalidae	Danainae	Danaini	Danaus melanippus	Apocynaceae	Marsdenieae	Gymnema	Oriental
Nymphalidae	Danainae	Danaini	Danaus melanippus	Apocynaceae	Marsdenieae	Sarcolobus	Andaman Islands
Nymphalidae	Danainae	Danaini	Danaus melanippus	Apocynaceae	Asclepiadeae	Tylophora cissoides	Java
Nymphalidae	Danainae	Danaini	Danaus melanippus	Apocynaceae	Asclepiadeae	Tylophora cissoides	Oriental
Nymphalidae	Danainae	Danaini	Danaus plexaure	Apocynaceae	Asclepiadeae	Asclepias curassavica	Brazil
Nymphalidae	Danainae	Danaini	Danaus plexaure	Apocynaceae	Asclepiadeae	Asclepias curassavica	Neotropical
Nymphalidae	Danainae	Danaini	Danaus plexaure	Apocynaceae	Asclepiadeae	Cynanchum montevidensis	Neotropical
Nymphalidae	Danainae	Danaini	Danaus plexippus	Apocynaceae	Apocyneae	Apocynum androsaemifolium	Cosmopolitan
Nymphalidae	Danainae	Danaini	Danaus plexippus	Apocynaceae	Apocyneae	Apocynum androsaemifolium	Nearctic
Nymphalidae	Danainae	Danaini	Danaus plexippus	Apocynaceae	Asclepiadeae	Araujia sericifera	Nearctic
Nymphalidae	Danainae	Danaini	Danaus plexippus	Apocynaceae	Asclepiadeae	Araujia sericofera	Nearctic
Nymphalidae	Danainae	Danaini	Danaus plexippus	Apocynaceae	Asclepiadeae	Asclepias	Cosmopolitan
Nymphalidae	Danainae	Danaini	Danaus plexippus	Apocynaceae	Asclepiadeae	Asclepias	Nearctic
Nymphalidae	Danainae	Danaini	Danaus plexippus	Apocynaceae	Asclepiadeae	Asclepias	Nearctic
Nymphalidae	Danainae	Danaini	Danaus plexippus	Apocynaceae	Asclepiadeae	Asclepias	USA
Nymphalidae	Danainae	Danaini	Danaus plexippus	Apocynaceae	Asclepiadeae	Asclepias	USA
Nymphalidae	Danainae	Danaini	Danaus plexippus	Apocynaceae	Asclepiadeae	Asclepias	USA
Nymphalidae	Danainae	Danaini	Danaus plexippus	Apocynaceae	Asclepiadeae	Asclepias amplexicaulis	Cosmopolitan
Nymphalidae	Danainae	Danaini	Danaus plexippus	Apocynaceae	Asclepiadeae	Asclepias amplexicaulis	Nearctic
Nymphalidae	Danainae	Danaini	Danaus plexippus	Apocynaceae	Asclepiadeae	Asclepias amplexicaulis	USA
Nymphalidae	Danainae	Danaini	Danaus plexippus	Apocynaceae	Asclepiadeae	Asclepias asperula	Cosmopolitan
Nymphalidae	Danainae	Danaini	Danaus plexippus	Apocynaceae	Asclepiadeae	Asclepias asperula	USA
Nymphalidae	Danainae	Danaini	Danaus plexippus	Apocynaceae	Asclepiadeae	Asclepias californica	Cosmopolitan
Nymphalidae	Danainae	Danaini	Danaus plexippus	Apocynaceae	Asclepiadeae	Asclepias californica	USA
Nymphalidae	Danainae	Danaini	Danaus plexippus	Apocynaceae	Asclepiadeae	Asclepias cancellata	Nearctic
Nymphalidae	Danainae	Danaini	Danaus plexippus	Apocynaceae	Asclepiadeae	Asclepias cordifolia	Cosmopolitan
Nymphalidae	Danainae	Danaini	Danaus plexippus	Apocynaceae	Asclepiadeae	Asclepias cordifolia	Nearctic
Nymphalidae	Danainae	Danaini	Danaus plexippus	Apocynaceae	Asclepiadeae	Asclepias cordifolia	USA
Nymphalidae	Danainae	Danaini	Danaus plexippus	Apocynaceae	Asclepiadeae	Asclepias curassavica	Cosmopolitan
Nymphalidae	Danainae	Danaini	Danaus plexippus	Apocynaceae	Asclepiadeae	Asclepias curassavica	Cuba
Nymphalidae	Danainae	Danaini	Danaus plexippus	Apocynaceae	Asclepiadeae	Asclepias curassavica	Fiji
Nymphalidae	Danainae	Danaini	Danaus plexippus	Apocynaceae	Asclepiadeae	Asclepias curassavica	Hawaii
Nymphalidae	Danainae	Danaini	Danaus plexippus	Apocynaceae	Asclepiadeae	Asclepias curassavica	Nearctic
Nymphalidae	Danainae	Danaini	Danaus plexippus	Apocynaceae	Asclepiadeae	Asclepias curassavica	Puerto Rico
Nymphalidae	Danainae	Danaini	Danaus plexippus	Apocynaceae	Asclepiadeae	Asclepias curassavica	USA
Nymphalidae	Danainae	Danaini	Danaus plexippus	Apocynaceae	Asclepiadeae	Asclepias curassavica	USA
Nymphalidae	Danainae	Danaini	Danaus plexippus	Apocynaceae	Asclepiadeae	Asclepias curtissii	Cosmopolitan
Nymphalidae	Danainae	Danaini	Danaus plexippus	Apocynaceae	Asclepiadeae	Asclepias curtissii	USA
Nymphalidae	Danainae	Danaini	Danaus plexippus	Apocynaceae	Asclepiadeae	Asclepias eriocarpa	Cosmopolitan
Nymphalidae	Danainae	Danaini	Danaus plexippus	Apocynaceae	Asclepiadeae	Asclepias eriocarpa	Nearctic
Nymphalidae	Danainae	Danaini	Danaus plexippus	Apocynaceae	Asclepiadeae	Asclepias eriocarpa	USA
Nymphalidae	Danainae	Danaini	Danaus plexippus	Apocynaceae	Asclepiadeae	Asclepias erosa	Cosmopolitan
Nymphalidae	Danainae	Danaini	Danaus plexippus	Apocynaceae	Asclepiadeae	Asclepias erosa	USA
Nymphalidae	Danainae	Danaini	Danaus plexippus	Apocynaceae	Asclepiadeae	Asclepias exaltata	Cosmopolitan
Nymphalidae	Danainae	Danaini	Danaus plexippus	Apocynaceae	Asclepiadeae	Asclepias exaltata	Nearctic
Nymphalidae	Danainae	Danaini	Danaus plexippus	Apocynaceae	Asclepiadeae	Asclepias exaltata	USA
Nymphalidae	Danainae	Danaini	Danaus plexippus	Apocynaceae	Asclepiadeae	Asclepias fascicularis	Cosmopolitan
Nymphalidae	Danainae	Danaini	Danaus plexippus	Apocynaceae	Asclepiadeae	Asclepias fascicularis	Nearctic
Nymphalidae	Danainae	Danaini	Danaus plexippus	Apocynaceae	Asclepiadeae	Asclepias fascicularis	USA
Nymphalidae	Danainae	Danaini	Danaus plexippus	Apocynaceae	Asclepiadeae	Asclepias hirtella	USA
Nymphalidae	Danainae	Danaini	Danaus plexippus	Apocynaceae	Asclepiadeae	Asclepias humistrata	Cosmopolitan
Nymphalidae	Danainae	Danaini	Danaus plexippus	Apocynaceae	Asclepiadeae	Asclepias humistrata	Nearctic
Nymphalidae	Danainae	Danaini	Danaus plexippus	Apocynaceae	Asclepiadeae	Asclepias humistrata	USA
Nymphalidae	Danainae	Danaini	Danaus plexippus	Apocynaceae	Asclepiadeae	Asclepias humistrata	USA
Nymphalidae	Danainae	Danaini	Danaus plexippus	Apocynaceae	Asclepiadeae	Asclepias incarnata	Cosmopolitan
Nymphalidae	Danainae	Danaini	Danaus plexippus	Apocynaceae	Asclepiadeae	Asclepias incarnata	Nearctic
Nymphalidae	Danainae	Danaini	Danaus plexippus	Apocynaceae	Asclepiadeae	Asclepias incarnata	USA
Nymphalidae	Danainae	Danaini	Danaus plexippus	Apocynaceae	Asclepiadeae	Asclepias incarnata	USA
Nymphalidae	Danainae	Danaini	Danaus plexippus	Apocynaceae	Asclepiadeae	Asclepias lanceolata	Nearctic
Nymphalidae	Danainae	Danaini	Danaus plexippus	Apocynaceae	Asclepiadeae	Asclepias lanceolata	USA
Nymphalidae	Danainae	Danaini	Danaus plexippus	Apocynaceae	Asclepiadeae	Asclepias longifolia	USA
Nymphalidae	Danainae	Danaini	Danaus plexippus	Apocynaceae	Asclepiadeae	Asclepias nivea	Cosmopolitan
Nymphalidae	Danainae	Danaini	Danaus plexippus	Apocynaceae	Asclepiadeae	Asclepias nivea	Nearctic
Nymphalidae	Danainae	Danaini	Danaus plexippus	Apocynaceae	Asclepiadeae	Asclepias obovata	USA
Nymphalidae	Danainae	Danaini	Danaus plexippus	Apocynaceae	Asclepiadeae	Asclepias oenotheroides	USA
Nymphalidae	Danainae	Danaini	Danaus plexippus	Apocynaceae	Asclepiadeae	Asclepias physocarpa	Cosmopolitan
Nymphalidae	Danainae	Danaini	Danaus plexippus	Apocynaceae	Asclepiadeae	Asclepias physocarpa	Nearctic
Nymphalidae	Danainae	Danaini	Danaus plexippus	Apocynaceae	Asclepiadeae	Asclepias purpurascens	Cosmopolitan
Nymphalidae	Danainae	Danaini	Danaus plexippus	Apocynaceae	Asclepiadeae	Asclepias purpurascens	Nearctic
Nymphalidae	Danainae	Danaini	Danaus plexippus	Apocynaceae	Asclepiadeae	Asclepias purpurascens	USA
Nymphalidae	Danainae	Danaini	Danaus plexippus	Apocynaceae	Asclepiadeae	Asclepias semilunata	Nearctic
Nymphalidae	Danainae	Danaini	Danaus plexippus	Apocynaceae	Asclepiadeae	Asclepias speciosa	Cosmopolitan
Nymphalidae	Danainae	Danaini	Danaus plexippus	Apocynaceae	Asclepiadeae	Asclepias speciosa	Nearctic
Nymphalidae	Danainae	Danaini	Danaus plexippus	Apocynaceae	Asclepiadeae	Asclepias speciosa	USA
Nymphalidae	Danainae	Danaini	Danaus plexippus	Apocynaceae	Asclepiadeae	Asclepias subulata	Cosmopolitan
Nymphalidae	Danainae	Danaini	Danaus plexippus	Apocynaceae	Asclepiadeae	Asclepias subverticillata	Cosmopolitan
Nymphalidae	Danainae	Danaini	Danaus plexippus	Apocynaceae	Asclepiadeae	Asclepias sullivantii	Nearctic
Nymphalidae	Danainae	Danaini	Danaus plexippus	Apocynaceae	Asclepiadeae	Asclepias sullivantii	USA
Nymphalidae	Danainae	Danaini	Danaus plexippus	Apocynaceae	Asclepiadeae	Asclepias syriaca	Cosmopolitan
Nymphalidae	Danainae	Danaini	Danaus plexippus	Apocynaceae	Asclepiadeae	Asclepias syriaca	Nearctic
Nymphalidae	Danainae	Danaini	Danaus plexippus	Apocynaceae	Asclepiadeae	Asclepias syriaca	USA
Nymphalidae	Danainae	Danaini	Danaus plexippus	Apocynaceae	Asclepiadeae	Asclepias syriaca	USA
Nymphalidae	Danainae	Danaini	Danaus plexippus	Apocynaceae	Asclepiadeae	Asclepias tomentosa	Nearctic
Nymphalidae	Danainae	Danaini	Danaus plexippus	Apocynaceae	Asclepiadeae	Asclepias tomentosa	USA
Nymphalidae	Danainae	Danaini	Danaus plexippus	Apocynaceae	Asclepiadeae	Asclepias tuberosa	Cosmopolitan
Nymphalidae	Danainae	Danaini	Danaus plexippus	Apocynaceae	Asclepiadeae	Asclepias tuberosa	USA
Nymphalidae	Danainae	Danaini	Danaus plexippus	Apocynaceae	Asclepiadeae	Asclepias tuberosa	USA
Nymphalidae	Danainae	Danaini	Danaus plexippus	Apocynaceae	Asclepiadeae	Asclepias variegata	USA
Nymphalidae	Danainae	Danaini	Danaus plexippus	Apocynaceae	Asclepiadeae	Asclepias verticillata	Cosmopolitan
Nymphalidae	Danainae	Danaini	Danaus plexippus	Apocynaceae	Asclepiadeae	Asclepias verticillata	Nearctic
Nymphalidae	Danainae	Danaini	Danaus plexippus	Apocynaceae	Asclepiadeae	Asclepias verticillata	USA
Nymphalidae	Danainae	Danaini	Danaus plexippus	Apocynaceae	Asclepiadeae	Asclepias vestita	USA
Nymphalidae	Danainae	Danaini	Danaus plexippus	Apocynaceae	Asclepiadeae	Asclepias viridiflora	USA
Nymphalidae	Danainae	Danaini	Danaus plexippus	Apocynaceae	Asclepiadeae	Asclepias viridis	USA
Nymphalidae	Danainae	Danaini	Danaus plexippus	Apocynaceae	Asclepiadeae	Calotropis gigantea	Cosmopolitan
Nymphalidae	Danainae	Danaini	Danaus plexippus	Apocynaceae	Asclepiadeae	Calotropis gigantea	Fiji
Nymphalidae	Danainae	Danaini	Danaus plexippus	Apocynaceae	Asclepiadeae	Calotropis gigantea	Hawaii
Nymphalidae	Danainae	Danaini	Danaus plexippus	Apocynaceae	Asclepiadeae	Calotropis gigantea	Indo-Australian
Nymphalidae	Danainae	Danaini	Danaus plexippus	Apocynaceae	Asclepiadeae	Calotropis gigantea	Nearctic
Nymphalidae	Danainae	Danaini	Danaus plexippus	Apocynaceae	Asclepiadeae	Calotropis gigantea	Thailand
Nymphalidae	Danainae	Danaini	Danaus plexippus	Apocynaceae	Asclepiadeae	Calotropis procera	Hawaii
Nymphalidae	Danainae	Danaini	Danaus plexippus	Apocynaceae	Asclepiadeae	Calotropis procera	Nearctic
Nymphalidae	Danainae	Danaini	Danaus plexippus	Apocynaceae	Asclepiadeae	Calotropis procera	Puerto Rico
Nymphalidae	Danainae	Danaini	Danaus plexippus	Apocynaceae	Asclepiadeae	Cynanchum angustifolium	USA
Nymphalidae	Danainae	Danaini	Danaus plexippus	Apocynaceae	Asclepiadeae	Cynanchum laeve	Nearctic
Nymphalidae	Danainae	Danaini	Danaus plexippus	Apocynaceae	Asclepiadeae	Gomphocarpus arborescens	Nearctic
Nymphalidae	Danainae	Danaini	Danaus plexippus	Apocynaceae	Asclepiadeae	Gomphocarpus fruticosus	Nearctic
Nymphalidae	Danainae	Danaini	Danaus plexippus	Apocynaceae	Asclepiadeae	Gomphocarpus grandiflorus	Nearctic
Nymphalidae	Danainae	Danaini	Danaus plexippus	Apocynaceae	Asclepiadeae	Gomphocarpus physocarpus	Hawaii
Nymphalidae	Danainae	Danaini	Danaus plexippus	Apocynaceae	Asclepiadeae	Gonolobus rostratus	Nearctic
Nymphalidae	Danainae	Danaini	Danaus plexippus	Apocynaceae	Marsdenieae	Marsdenia	Nearctic
Nymphalidae	Danainae	Danaini	Danaus plexippus	Apocynaceae	Asclepiadeae	Matelea laevis	Cosmopolitan
Nymphalidae	Danainae	Danaini	Danaus plexippus	Apocynaceae	Asclepiadeae	Matelea reticulata	Cosmopolitan
Nymphalidae	Danainae	Danaini	Danaus plexippus	Apocynaceae	Asclepiadeae	Matelea reticulata	Nearctic
Nymphalidae	Danainae	Danaini	Danaus plexippus	Apocynaceae	Ceropegieae	Orbea variegata	Neotropical
Nymphalidae	Danainae	Danaini	Danaus plexippus	Apocynaceae	Asclepiadeae	Oxypetalum coeruleum	Nearctic
Nymphalidae	Danainae	Danaini	Danaus plexippus	Apocynaceae	Asclepiadeae	Oxypetalum umbellatum	Nearctic
Nymphalidae	Danainae	Danaini	Danaus plexippus	Apocynaceae	Asclepiadeae	Oxystelma pulchellum	Thailand
Nymphalidae	Danainae	Danaini	Danaus plexippus	Apocynaceae	Asclepiadeae	Oxystelma pulchellum	West Malaysia
Nymphalidae	Danainae	Danaini	Danaus plexippus	Apocynaceae	Asclepiadeae	Sarcostemma clausum	Cosmopolitan
Nymphalidae	Danainae	Danaini	Danaus plexippus	Apocynaceae	Asclepiadeae	Sarcostemma clausum	USA
Nymphalidae	Danainae	Danaini	Danaus plexippus	Apocynaceae	Marsdenieae	Stephanotis	Sri Lanka
Nymphalidae	Danainae	Danaini	Danaus plexippus	Apocynaceae	Marsdenieae	Stephanotis floribunda	Sri Lanka
Nymphalidae	Danainae	Danaini	Danaus plexippus	Apocynaceae			Brazil
Nymphalidae	Danainae	Danaini	Danaus plexippus	Apocynaceae			Cosmopolitan
Nymphalidae	Danainae	Danaini	Danaus plexippus	Apocynaceae			India
Nymphalidae	Danainae	Danaini	Danaus sp.	Apocynaceae	Asclepiadeae	Oxystelma pulchellum	Thailand
Nymphalidae	Danainae	Danaini	Euploea alcathoe	Apocynaceae	Asclepiadeae	Asclepias	Indo-Australian
Nymphalidae	Danainae	Danaini	Euploea alcathoe	Apocynaceae	Periplocoideae	Gymnanthera oblonga	Indo-Australian
Nymphalidae	Danainae	Danaini	Euploea alcathoe	Apocynaceae	Marsdenieae	Hoya australis	Indo-Australian
Nymphalidae	Danainae	Danaini	Euploea alcathoe	Apocynaceae	Mesechiteae	Mandevilla	Indo-Australian
Nymphalidae	Danainae	Danaini	Euploea alcathoe	Apocynaceae	Marsdenieae	Marsdenia leichhardtiana	Indo-Australian
Nymphalidae	Danainae	Danaini	Euploea alcathoe	Apocynaceae	Nerieae	Nerium indicum	Indo-Australian
Nymphalidae	Danainae	Danaini	Euploea alcathoe	Apocynaceae	Nerieae	Nerium oleander	Indo-Australian
Nymphalidae	Danainae	Danaini	Euploea batesii	Apocynaceae	Nerieae	Nerium oleander	Australasia
Nymphalidae	Danainae	Danaini	Euploea boisduvalii	Apocynaceae	Marsdenieae	Hoya australis	Australasia
Nymphalidae	Danainae	Danaini	Euploea boisduvalii	Apocynaceae	Marsdenieae	Hoya australis	Fiji
Nymphalidae	Danainae	Danaini	Euploea camaralzeman	Apocynaceae	Plumerieae	Cerbera manghas	West Malaysia
Nymphalidae	Danainae	Danaini	Euploea camaralzeman	Apocynaceae	Nerieae	Strophanthus dichotomus	Oriental
Nymphalidae	Danainae	Danaini	Euploea camaralzeman	Apocynaceae	Nerieae	Strophanthus dichotomus	West Malaysia
Nymphalidae	Danainae	Danaini	Euploea camaralzeman	Apocynaceae	Nerieae	Strophanthus dichotomus	West Malaysia
Nymphalidae	Danainae	Danaini	Euploea core	Apocynaceae	Plumerieae	Allamanda	Oriental
Nymphalidae	Danainae	Danaini	Euploea core	Apocynaceae	Apocyneae	Anodendron	Andaman Islands
Nymphalidae	Danainae	Danaini	Euploea core	Apocynaceae	Asclepiadeae	Asclepias	Australia
Nymphalidae	Danainae	Danaini	Euploea core	Apocynaceae	Asclepiadeae	Asclepias curassavica	Oriental
Nymphalidae	Danainae	Danaini	Euploea core	Apocynaceae	Asclepiadeae	Asclepias guadeloupe	Oriental
Nymphalidae	Danainae	Danaini	Euploea core	Apocynaceae	Asclepiadeae	Asclepias syriaca	Oriental
Nymphalidae	Danainae	Danaini	Euploea core	Apocynaceae	Asclepiadeae	Calotropis gigantea	Oriental
Nymphalidae	Danainae	Danaini	Euploea core	Apocynaceae	Carisseae	Carissa ovata	Oriental
Nymphalidae	Danainae	Danaini	Euploea core	Apocynaceae	Plumerieae	Cerbera manghas	West Malaysia
Nymphalidae	Danainae	Danaini	Euploea core	Apocynaceae	Apocyneae	Chonemorpha (=Rhynchodia)	Oriental
Nymphalidae	Danainae	Danaini	Euploea core	Apocynaceae	Periplocoideae	Cryptolepis pauciflora	India
Nymphalidae	Danainae	Danaini	Euploea core	Apocynaceae	Periplocoideae	Cryptolepis pauciflora	Oriental
Nymphalidae	Danainae	Danaini	Euploea core	Apocynaceae	Periplocoideae	Cryptolepis pauciflora	West Malaysia
Nymphalidae	Danainae	Danaini	Euploea core	Apocynaceae	Periplocoideae	Cryptolepis sinensis	Oriental
Nymphalidae	Danainae	Danaini	Euploea core	Apocynaceae	Periplocoideae	Cryptostegia madagascariensis	Oriental
Nymphalidae	Danainae	Danaini	Euploea core	Apocynaceae	Asclepiadeae	Cynanchum carnosum	Oriental
Nymphalidae	Danainae	Danaini	Euploea core	Apocynaceae	Asclepiadeae	Gomphocarpus fruticosus	Oriental
Nymphalidae	Danainae	Danaini	Euploea core	Apocynaceae	Periplocoideae	Gymnanthera oblonga	Oriental
Nymphalidae	Danainae	Danaini	Euploea core	Apocynaceae	Periplocoideae	Hemidesmus indicus	Oriental
Nymphalidae	Danainae	Danaini	Euploea core	Apocynaceae	Malouetieae	Holarrhena	India
Nymphalidae	Danainae	Danaini	Euploea core	Apocynaceae	Malouetieae	Holarrhena pubescens	Oriental
Nymphalidae	Danainae	Danaini	Euploea core	Apocynaceae	Marsdenieae	Hoya	Australia
Nymphalidae	Danainae	Danaini	Euploea core	Apocynaceae	Marsdenieae	Hoya australis	Oriental
Nymphalidae	Danainae	Danaini	Euploea core	Apocynaceae	Apocyneae	Ichnocarpus frutescens	Oriental
Nymphalidae	Danainae	Danaini	Euploea core	Apocynaceae	Marsdenieae	Leichardtia australis	Oriental
Nymphalidae	Danainae	Danaini	Euploea core	Apocynaceae	Mesechiteae	Mandevilla	Oriental
Nymphalidae	Danainae	Danaini	Euploea core	Apocynaceae	Marsdenieae	Marsdenia	Australia
Nymphalidae	Danainae	Danaini	Euploea core	Apocynaceae	Marsdenieae	Marsdenia leichhardtiana	Oriental
Nymphalidae	Danainae	Danaini	Euploea core	Apocynaceae	Marsdenieae	Marsdenia rostrata	Oriental
Nymphalidae	Danainae	Danaini	Euploea core	Apocynaceae	Marsdenieae	Marsdenia suaveolens	Oriental
Nymphalidae	Danainae	Danaini	Euploea core	Apocynaceae	Nerieae	Nerium	India
Nymphalidae	Danainae	Danaini	Euploea core	Apocynaceae	Nerieae	Nerium indicum	Hong Kong
Nymphalidae	Danainae	Danaini	Euploea core	Apocynaceae	Nerieae	Nerium indicum	Oriental
Nymphalidae	Danainae	Danaini	Euploea core	Apocynaceae	Nerieae	Nerium oleander	Australia
Nymphalidae	Danainae	Danaini	Euploea core	Apocynaceae	Nerieae	Nerium oleander	India
Nymphalidae	Danainae	Danaini	Euploea core	Apocynaceae	Nerieae	Nerium oleander	India
Nymphalidae	Danainae	Danaini	Euploea core	Apocynaceae	Nerieae	Nerium oleander	Oriental
Nymphalidae	Danainae	Danaini	Euploea core	Apocynaceae	Nerieae	Nerium oleander	Thailand
Nymphalidae	Danainae	Danaini	Euploea core	Apocynaceae	Echiteae	Parsonsia alboflavescens	Andaman Islands
Nymphalidae	Danainae	Danaini	Euploea core	Apocynaceae	Echiteae	Parsonsia straminea	Australia
Nymphalidae	Danainae	Danaini	Euploea core	Apocynaceae	Echiteae	Parsonsia straminea	Oriental
Nymphalidae	Danainae	Danaini	Euploea core	Apocynaceae	Plumerieae	Plumeria acuminata	Oriental
Nymphalidae	Danainae	Danaini	Euploea core	Apocynaceae	Marsdenieae	Sarcolobus	Andaman Islands
Nymphalidae	Danainae	Danaini	Euploea core	Apocynaceae	Asclepiadeae	Sarcostemma australe	Oriental
Nymphalidae	Danainae	Danaini	Euploea core	Apocynaceae	Secamonoideae	Secamone elliptica	Oriental
Nymphalidae	Danainae	Danaini	Euploea core	Apocynaceae	Marsdenieae	Stephanotis	Australia
Nymphalidae	Danainae	Danaini	Euploea core	Apocynaceae	Marsdenieae	Stephanotis	Oriental
Nymphalidae	Danainae	Danaini	Euploea core	Apocynaceae	Secamonoideae	Toxocarpus wightianus	Hong Kong
Nymphalidae	Danainae	Danaini	Euploea core	Apocynaceae	Secamonoideae	Toxocarpus wightianus	Oriental
Nymphalidae	Danainae	Danaini	Euploea core	Apocynaceae	Apocyneae	Trachelospermum bowringii	Oriental
Nymphalidae	Danainae	Danaini	Euploea core	Apocynaceae	Asclepiadeae	Tylophora indica	Andaman Islands
Nymphalidae	Danainae	Danaini	Euploea core	Apocynaceae			Australia
Nymphalidae	Danainae	Danaini	Euploea crameri	Apocynaceae	Echiteae	Parsonsia alboflavescens	Oriental
Nymphalidae	Danainae	Danaini	Euploea crameri	Apocynaceae	Echiteae	Parsonsia alboflavescens	West Malaysia
Nymphalidae	Danainae	Danaini	Euploea euphon	Apocynaceae	Plumerieae	Allamanda cathartica	Indian Ocean Islands
Nymphalidae	Danainae	Danaini	Euploea euphon	Apocynaceae	Nerieae	Nerium	Afrotropical
Nymphalidae	Danainae	Danaini	Euploea euphon	Apocynaceae	Nerieae	Nerium	Indian Ocean Islands
Nymphalidae	Danainae	Danaini	Euploea euphon	Apocynaceae	Nerieae	Nerium oleander	Indian Ocean Islands
Nymphalidae	Danainae	Danaini	Euploea lewinii	Apocynaceae	Nerieae	Nerium oleander	Australasia
Nymphalidae	Danainae	Danaini	Euploea midamus	Apocynaceae	Nerieae	Nerium	West Malaysia
Nymphalidae	Danainae	Danaini	Euploea midamus	Apocynaceae	Nerieae	Nerium oleander	Oriental
Nymphalidae	Danainae	Danaini	Euploea midamus	Apocynaceae	Nerieae	Strophanthus	West Malaysia
Nymphalidae	Danainae	Danaini	Euploea midamus	Apocynaceae	Nerieae	Strophanthus dichotomus	Oriental
Nymphalidae	Danainae	Danaini	Euploea midamus	Apocynaceae	Nerieae	Strophanthus divaricatus	Hong Kong
Nymphalidae	Danainae	Danaini	Euploea midamus	Apocynaceae	Nerieae	Strophanthus divaricatus	Oriental
Nymphalidae	Danainae	Danaini	Euploea midamus	Apocynaceae	Nerieae	Strophanthus divergens	Oriental
Nymphalidae	Danainae	Danaini	Euploea midamus	Apocynaceae	Nerieae	Strophanthus sarmentosus	West Malaysia
Nymphalidae	Danainae	Danaini	Euploea mitra	Apocynaceae	Asclepiadeae	Tylophora	Afrotropical
Nymphalidae	Danainae	Danaini	Euploea mitra	Apocynaceae	Asclepiadeae	Tylophora asthmatica ?	Afrotropical
Nymphalidae	Danainae	Danaini	Euploea modesta	Apocynaceae	Nerieae	Nerium oleander	Oriental
Nymphalidae	Danainae	Danaini	Euploea mulciber	Apocynaceae	Apocyneae	Ichnocarpus	Oriental
Nymphalidae	Danainae	Danaini	Euploea mulciber	Apocynaceae	Apocyneae	Ichnocarpus frutescens	West Malaysia
Nymphalidae	Danainae	Danaini	Euploea mulciber	Apocynaceae	Marsdenieae	Marsdenia tinctoria	West Malaysia
Nymphalidae	Danainae	Danaini	Euploea mulciber	Apocynaceae	Nerieae	Nerium	Oriental
Nymphalidae	Danainae	Danaini	Euploea mulciber	Apocynaceae	Nerieae	Nerium	West Malaysia
Nymphalidae	Danainae	Danaini	Euploea mulciber	Apocynaceae	Nerieae	Nerium indicum	Hong Kong
Nymphalidae	Danainae	Danaini	Euploea mulciber	Apocynaceae	Nerieae	Nerium indicum	West Malaysia
Nymphalidae	Danainae	Danaini	Euploea mulciber	Apocynaceae	Nerieae	Nerium oleander	Oriental
Nymphalidae	Danainae	Danaini	Euploea mulciber	Apocynaceae	Nerieae	Nerium oleander	West Malaysia
Nymphalidae	Danainae	Danaini	Euploea mulciber	Apocynaceae	Apocyneae	Pottsia laxiflora	West Malaysia
Nymphalidae	Danainae	Danaini	Euploea mulciber	Apocynaceae	Nerieae	Strophanthus jackianus	West Malaysia
Nymphalidae	Danainae	Danaini	Euploea mulciber	Apocynaceae	Secamonoideae	Toxocarpus wightianus	Hong Kong
Nymphalidae	Danainae	Danaini	Euploea mulciber	Apocynaceae	Secamonoideae	Toxocarpus wightianus	Oriental
Nymphalidae	Danainae	Danaini	Euploea mulciber	Apocynaceae	Secamonoideae	Toxocarpus wightianus	West Malaysia
Nymphalidae	Danainae	Danaini	Euploea nechos	Apocynaceae	Marsdenieae	Hoya	Seychelles
Nymphalidae	Danainae	Danaini	Euploea phaenareta	Apocynaceae	Plumerieae	Cerbera	Indo-Australian
Nymphalidae	Danainae	Danaini	Euploea phaenareta	Apocynaceae	Plumerieae	Cerbera floribunda	Indo-Australian
Nymphalidae	Danainae	Danaini	Euploea phaenareta	Apocynaceae	Plumerieae	Cerbera manghas	Indo-Australian
Nymphalidae	Danainae	Danaini	Euploea phaenareta	Apocynaceae	Plumerieae	Cerbera manghas	Philippines
Nymphalidae	Danainae	Danaini	Euploea phaenareta	Apocynaceae	Plumerieae	Plumeria	Indo-Australian
Nymphalidae	Danainae	Danaini	Euploea sylvester	Apocynaceae	Marsdenieae	Gymnema sylvestre	Taiwan
Nymphalidae	Danainae	Danaini	Euploea sylvester	Apocynaceae	Apocyneae	Ichnocarpus frutescens	Indo-Australian
Nymphalidae	Danainae	Danaini	Euploea sylvester	Apocynaceae	Apocyneae	Ichnocarpus frutescens	West Malaysia
Nymphalidae	Danainae	Danaini	Euploea treitschkei	Apocynaceae	Marsdenieae	Hoya	Indo-Australian
Nymphalidae	Danainae	Danaini	Euploea treitschkei	Apocynaceae	Marsdenieae	Hoya guppyi	Indo-Australian
Nymphalidae	Danainae	Danaini	Euploea treitschkei	Apocynaceae	Echiteae	Parsonsia spiralis	Indo-Australian
Nymphalidae	Danainae	Danaini	Euploea tulliolus	Apocynaceae	Nerieae	Nerium oleander	Australasia
Nymphalidae	Danainae	Danaini	Euploea tulliolus	Apocynaceae	Nerieae	Nerium oleander	Papua New Guinea
Nymphalidae	Danainae	Danaini	Idea agarmarschana	Apocynaceae	Echiteae	Parsonsia alboflavescens	Andaman Islands
Nymphalidae	Danainae	Danaini	Idea hypermnestra	Apocynaceae	Echiteae	Parsonsia alboflavescens	Oriental
Nymphalidae	Danainae	Danaini	Idea hypermnestra	Apocynaceae	Echiteae	Parsonsia alboflavescens	West Malaysia
Nymphalidae	Danainae	Danaini	Idea iasonia	Apocynaceae	Marsdenieae	Hoya	Oriental
Nymphalidae	Danainae	Danaini	Idea leuconoe	Apocynaceae	Asclepiadeae	Cynanchum formosanum	Oriental
Nymphalidae	Danainae	Danaini	Idea leuconoe	Apocynaceae	Echiteae	Parsonsia alboflavescens	Oriental
Nymphalidae	Danainae	Danaini	Idea leuconoe	Apocynaceae	Echiteae	Parsonsia alboflavescens	Philippines
Nymphalidae	Danainae	Danaini	Idea leuconoe	Apocynaceae	Echiteae	Parsonsia alboflavescens	Taiwan
Nymphalidae	Danainae	Danaini	Idea leuconoe	Apocynaceae	Echiteae	Parsonsia alboflavescens	Taiwan
Nymphalidae	Danainae	Danaini	Idea leuconoe	Apocynaceae	Echiteae	Parsonsia spiralis	Philippines
Nymphalidae	Danainae	Danaini	Idea leuconoe	Apocynaceae	Asclepiadeae	Tylophora ovata	Oriental
Nymphalidae	Danainae	Danaini	Idea lynceus	Apocynaceae	Apocyneae	Aganosma cymosa	Oriental
Nymphalidae	Danainae	Danaini	Idea lynceus	Apocynaceae	Apocyneae	Aganosma cymosa	West Malaysia
Nymphalidae	Danainae	Danaini	Idea lynceus	Apocynaceae	Periplocoideae	Myriopteron extensum	West Malaysia
Nymphalidae	Danainae	Danaini	Idea malabarica	Apocynaceae	Apocyneae	Aganosma cymosa	Oriental
Nymphalidae	Danainae	Danaini	Idea stolli	Apocynaceae	Apocyneae	Aganosma cymosa	West Malaysia
Nymphalidae	Danainae	Danaini	Idea stolli	Apocynaceae	Marsdenieae	Gymnema	Oriental
Nymphalidae	Danainae	Danaini	Ideopsis gaura	Apocynaceae	Melodineae	Melodinus laevigatus	Java
Nymphalidae	Danainae	Danaini	Ideopsis gaura	Apocynaceae	Melodineae	Melodinus laevigatus	Oriental
Nymphalidae	Danainae	Danaini	Ideopsis gaura	Apocynaceae	Melodineae	Melodinus laevigatus	West Malaysia
Nymphalidae	Danainae	Danaini	Ideopsis juventa	Apocynaceae	Marsdenieae	Gymnema	Indo-Australian
Nymphalidae	Danainae	Danaini	Ideopsis juventa	Apocynaceae	Marsdenieae	Gymnema	West Malaysia
Nymphalidae	Danainae	Danaini	Ideopsis juventa	Apocynaceae	Marsdenieae	Telosma cordata	Indo-Australian
Nymphalidae	Danainae	Danaini	Ideopsis juventa	Apocynaceae	Marsdenieae	Telosma cordata	West Malaysia
Nymphalidae	Danainae	Danaini	Ideopsis similis	Apocynaceae	Asclepiadeae	Cynanchum atratum	Taiwan
Nymphalidae	Danainae	Danaini	Ideopsis similis	Apocynaceae	Marsdenieae	Gymnema	West Malaysia
Nymphalidae	Danainae	Danaini	Ideopsis similis	Apocynaceae	Marsdenieae	Marsdenia tinctoria	Taiwan
Nymphalidae	Danainae	Danaini	Ideopsis similis	Apocynaceae	Echiteae	Parsonsia	Oriental
Nymphalidae	Danainae	Danaini	Ideopsis similis	Apocynaceae	Asclepiadeae	Tylophora ovata	Hong Kong
Nymphalidae	Danainae	Danaini	Ideopsis similis	Apocynaceae	Asclepiadeae	Tylophora ovata	Oriental
Nymphalidae	Danainae	Danaini	Ideopsis similis	Apocynaceae	Asclepiadeae	Tylophora ovata	Taiwan
Nymphalidae	Danainae	Danaini	Ideopsis similis	Apocynaceae	Asclepiadeae	Vincetoxicum tanakae	Oriental
Nymphalidae	Danainae	Danaini	Ideopsis similis	Apocynaceae	Asclepiadeae	Vincetoxicum tanakae	Taiwan
Nymphalidae	Danainae	Danaini	Ideopsis vulgaris	Apocynaceae	Marsdenieae	Gymnema	Oriental
Nymphalidae	Danainae	Danaini	Lycorea cleobaea	Apocynaceae	Asclepiadeae	Asclepias curassavica	Nearctic
Nymphalidae	Danainae	Danaini	Lycorea cleobaea	Apocynaceae	Asclepiadeae	Asclepias curassavica	Neotropical
Nymphalidae	Danainae	Danaini	Mechanitis polymnia	Apocynaceae			Neotropical
Nymphalidae	Danainae	Danaini	Parantica aglea	Apocynaceae	Asclepiadeae	Calotropis	Oriental
Nymphalidae	Danainae	Danaini	Parantica aglea	Apocynaceae	Ceropegieae	Ceropegia	Andaman Islands
Nymphalidae	Danainae	Danaini	Parantica aglea	Apocynaceae	Periplocoideae	Cryptolepis buchanani	Oriental
Nymphalidae	Danainae	Danaini	Parantica aglea	Apocynaceae	Asclepiadeae	Cynanchum lanhsuense	Taiwan
Nymphalidae	Danainae	Danaini	Parantica aglea	Apocynaceae	Asclepiadeae	Tylophora flexuosa	Oriental
Nymphalidae	Danainae	Danaini	Parantica aglea	Apocynaceae	Asclepiadeae	Tylophora flexuosa	West Malaysia
Nymphalidae	Danainae	Danaini	Parantica aglea	Apocynaceae	Asclepiadeae	Tylophora ovata	Hong Kong
Nymphalidae	Danainae	Danaini	Parantica aglea	Apocynaceae	Asclepiadeae	Tylophora ovata	Oriental
Nymphalidae	Danainae	Danaini	Parantica aglea	Apocynaceae	Asclepiadeae	Tylophora ovata	Taiwan
Nymphalidae	Danainae	Danaini	Parantica agleoides	Apocynaceae	Marsdenieae	Gymnema	Oriental
Nymphalidae	Danainae	Danaini	Parantica agleoides	Apocynaceae	Marsdenieae	Gymnema	West Malaysia
Nymphalidae	Danainae	Danaini	Parantica aspasia	Apocynaceae	Marsdenieae	Gymnema	Oriental
Nymphalidae	Danainae	Danaini	Parantica aspasia	Apocynaceae	Marsdenieae	Gymnema	South-East Asia
Nymphalidae	Danainae	Danaini	Parantica aspasia	Apocynaceae	Asclepiadeae	Tylophora	Oriental
Nymphalidae	Danainae	Danaini	Parantica aspasia	Apocynaceae	Asclepiadeae	Tylophora	South-East Asia
Nymphalidae	Danainae	Danaini	Parantica luzonensis	Apocynaceae	Marsdenieae	Marsdenia tinctoria	Java
Nymphalidae	Danainae	Danaini	Parantica luzonensis	Apocynaceae	Marsdenieae	Marsdenia tinctoria	Oriental
Nymphalidae	Danainae	Danaini	Parantica luzonensis	Apocynaceae	Asclepiadeae	Tylophora perrottetiana	Philippines
Nymphalidae	Danainae	Danaini	Parantica luzonensis	Apocynaceae	Asclepiadeae	Tylophora procumbens	Philippines
Nymphalidae	Danainae	Danaini	Parantica melaneus	Apocynaceae	Asclepiadeae	Cynanchum	Oriental
Nymphalidae	Danainae	Danaini	Parantica melaneus	Apocynaceae	Asclepiadeae	Cynanchum	Taiwan
Nymphalidae	Danainae	Danaini	Parantica melaneus	Apocynaceae	Marsdenieae	Jasminanthes mucronata	Taiwan
Nymphalidae	Danainae	Danaini	Parantica melaneus	Apocynaceae	Marsdenieae	Marsdenia formosana	Taiwan
Nymphalidae	Danainae	Danaini	Parantica melaneus	Apocynaceae	Marsdenieae	Marsdenia tinctoria	Taiwan
Nymphalidae	Danainae	Danaini	Parantica sita	Apocynaceae	Asclepiadeae	Asclepias curassavica	Oriental
Nymphalidae	Danainae	Danaini	Parantica sita	Apocynaceae	Asclepiadeae	Cynanchum atratum	Taiwan
Nymphalidae	Danainae	Danaini	Parantica sita	Apocynaceae	Asclepiadeae	Cynanchum caudatum	Oriental
Nymphalidae	Danainae	Danaini	Parantica sita	Apocynaceae	Asclepiadeae	Cynanchum formosanum	Taiwan
Nymphalidae	Danainae	Danaini	Parantica sita	Apocynaceae	Asclepiadeae	Cynanchum grandifolium	Oriental
Nymphalidae	Danainae	Danaini	Parantica sita	Apocynaceae	Asclepiadeae	Cynanchum lanhsuense	Taiwan
Nymphalidae	Danainae	Danaini	Parantica sita	Apocynaceae	Asclepiadeae	Cynanchum sublanceolatum	Oriental
Nymphalidae	Danainae	Danaini	Parantica sita	Apocynaceae	Marsdenieae	Dregea volubilis	Taiwan
Nymphalidae	Danainae	Danaini	Parantica sita	Apocynaceae	Ceropegieae	Heterostemma brownii	Taiwan
Nymphalidae	Danainae	Danaini	Parantica sita	Apocynaceae	Marsdenieae	Hoya carnosa	Oriental
Nymphalidae	Danainae	Danaini	Parantica sita	Apocynaceae	Marsdenieae	Hoya carnosa	Taiwan
Nymphalidae	Danainae	Danaini	Parantica sita	Apocynaceae	Marsdenieae	Jasminanthes mucronata	Taiwan
Nymphalidae	Danainae	Danaini	Parantica sita	Apocynaceae	Marsdenieae	Marsdenia formosana	Taiwan
Nymphalidae	Danainae	Danaini	Parantica sita	Apocynaceae	Marsdenieae	Marsdenia roylei	Oriental
Nymphalidae	Danainae	Danaini	Parantica sita	Apocynaceae	Marsdenieae	Marsdenia tinctoria	Oriental
Nymphalidae	Danainae	Danaini	Parantica sita	Apocynaceae	Marsdenieae	Marsdenia tinctoria	Taiwan
Nymphalidae	Danainae	Danaini	Parantica sita	Apocynaceae	Marsdenieae	Marsdenia tomentosa	Oriental
Nymphalidae	Danainae	Danaini	Parantica sita	Apocynaceae	Asclepiadeae	Metaplexis	Oriental
Nymphalidae	Danainae	Danaini	Parantica sita	Apocynaceae	Asclepiadeae	Tylophora floribunda	Oriental
Nymphalidae	Danainae	Danaini	Parantica sita	Apocynaceae	Asclepiadeae	Tylophora japonica	Oriental
Nymphalidae	Danainae	Danaini	Parantica sita	Apocynaceae	Asclepiadeae	Tylophora ovata	Hong Kong
Nymphalidae	Danainae	Danaini	Parantica sita	Apocynaceae	Asclepiadeae	Tylophora ovata	Oriental
Nymphalidae	Danainae	Danaini	Parantica sita	Apocynaceae	Asclepiadeae	Tylophora ovata	Taiwan
Nymphalidae	Danainae	Danaini	Parantica sita	Apocynaceae	Asclepiadeae	Vincetoxicum aristolochioides	Oriental
Nymphalidae	Danainae	Danaini	Parantica sita	Apocynaceae	Asclepiadeae	Vincetoxicum tanakae	Oriental
Nymphalidae	Danainae	Danaini	Parantica taprobana	Apocynaceae	Ceropegieae	Ceropegia thwaitesii	Oriental
Nymphalidae	Danainae	Danaini	Parantica vitrina	Apocynaceae	Asclepiadeae	Cynanchum grandifolium	Philippines
Nymphalidae	Danainae	Danaini	Parantica vitrina	Apocynaceae	Asclepiadeae	Cynanchum liukiuense	Philippines
Nymphalidae	Danainae	Danaini	Parantica vitrina	Apocynaceae	Marsdenieae	Gymnema pachyglossum	Philippines
Nymphalidae	Danainae	Danaini	Parantica vitrina	Apocynaceae	Marsdenieae	Marsdenia tomentosa	Philippines
Nymphalidae	Danainae	Danaini	Parantica vitrina	Apocynaceae	Asclepiadeae	Tylophora perrottetiana	Philippines
Nymphalidae	Danainae	Danaini	Parantica vitrina	Apocynaceae	Asclepiadeae	Vincetoxicum tanakae	Philippines
Nymphalidae	Danainae	Tellervini	Tellervo zoilus	Apocynaceae	Echiteae	Parsonsia velutina	Australia
Nymphalidae	Danainae	Danaini	Tirumala formosa	Apocynaceae	Periplocoideae	Cryptolepis	Afrotropical
Nymphalidae	Danainae	Danaini	Tirumala formosa	Apocynaceae	Periplocoideae	Cryptolepis	East Africa
Nymphalidae	Danainae	Danaini	Tirumala formosa	Apocynaceae	Periplocoideae	Periploca	Afrotropical
Nymphalidae	Danainae	Danaini	Tirumala formosa	Apocynaceae	Periplocoideae	Periploca	East Africa
Nymphalidae	Danainae	Danaini	Tirumala formosa	Apocynaceae	Periplocoideae	Periploca linearifolia ?	Afrotropical
Nymphalidae	Danainae	Danaini	Tirumala formosa	Apocynaceae	Secamonoideae	Secamone	Afrotropical
Nymphalidae	Danainae	Danaini	Tirumala formosa	Apocynaceae	Secamonoideae	Secamone	East Africa
Nymphalidae	Danainae	Danaini	Tirumala formosa	Apocynaceae	Secamonoideae	Secamone micrandra ?	Afrotropical
Nymphalidae	Danainae	Danaini	Tirumala formosa	Apocynaceae	Secamonoideae	Secamone platystigma	Afrotropical
Nymphalidae	Danainae	Danaini	Tirumala formosa	Apocynaceae	Secamonoideae	Secamone punctulosa	Afrotropical
Nymphalidae	Danainae	Danaini	Tirumala formosa	Apocynaceae	Secamonoideae	Secamone zambesiaca	Afrotropical
Nymphalidae	Danainae	Danaini	Tirumala hamata	Apocynaceae	Periplocoideae	Cryptostegia grandiflora	Australasia
Nymphalidae	Danainae	Danaini	Tirumala hamata	Apocynaceae	Asclepiadeae	Cynanchum carnosum	Australasia
Nymphalidae	Danainae	Danaini	Tirumala hamata	Apocynaceae	Marsdenieae	Hoya australis	Australasia
Nymphalidae	Danainae	Danaini	Tirumala hamata	Apocynaceae	Marsdenieae	Leichardtia	Australasia
Nymphalidae	Danainae	Danaini	Tirumala hamata	Apocynaceae	Marsdenieae	Marsdenia	Australasia
Nymphalidae	Danainae	Danaini	Tirumala hamata	Apocynaceae	Echiteae	Parsonsia	Australasia
Nymphalidae	Danainae	Danaini	Tirumala hamata	Apocynaceae	Echiteae	Parsonsia straminea	Australasia
Nymphalidae	Danainae	Danaini	Tirumala hamata	Apocynaceae	Secamonoideae	Secamone elliptica	Australasia
Nymphalidae	Danainae	Danaini	Tirumala hamata	Apocynaceae	Asclepiadeae	Tylophora	Australasia
Nymphalidae	Danainae	Danaini	Tirumala limniace	Apocynaceae	Asclepiadeae	Asclepias	India
Nymphalidae	Danainae	Danaini	Tirumala limniace	Apocynaceae	Asclepiadeae	Asclepias	Oriental
Nymphalidae	Danainae	Danaini	Tirumala limniace	Apocynaceae	Asclepiadeae	Calotropis	India
Nymphalidae	Danainae	Danaini	Tirumala limniace	Apocynaceae	Asclepiadeae	Calotropis	India
Nymphalidae	Danainae	Danaini	Tirumala limniace	Apocynaceae	Asclepiadeae	Calotropis	Oriental
Nymphalidae	Danainae	Danaini	Tirumala limniace	Apocynaceae	Marsdenieae	Dregea volubilis	Hong Kong
Nymphalidae	Danainae	Danaini	Tirumala limniace	Apocynaceae	Marsdenieae	Dregea volubilis	India
Nymphalidae	Danainae	Danaini	Tirumala limniace	Apocynaceae	Marsdenieae	Dregea volubilis	Oriental
Nymphalidae	Danainae	Danaini	Tirumala limniace	Apocynaceae	Marsdenieae	Dregea volubilis	Taiwan
Nymphalidae	Danainae	Danaini	Tirumala limniace	Apocynaceae	Ceropegieae	Heterostemma brownii	Taiwan
Nymphalidae	Danainae	Danaini	Tirumala limniace	Apocynaceae	Ceropegieae	Heterostemma cuspidatum	Oriental
Nymphalidae	Danainae	Danaini	Tirumala limniace	Apocynaceae	Malouetieae	Holarrhena antidysenterica	India
Nymphalidae	Danainae	Danaini	Tirumala limniace	Apocynaceae	Marsdenieae	Hoya	East Africa
Nymphalidae	Danainae	Danaini	Tirumala limniace	Apocynaceae	Marsdenieae	Hoya	Oriental
Nymphalidae	Danainae	Danaini	Tirumala limniace	Apocynaceae	Marsdenieae	Hoya viridiflora	Oriental
Nymphalidae	Danainae	Danaini	Tirumala limniace	Apocynaceae	Marsdenieae	Marsdenia tenacissima	Oriental
Nymphalidae	Danainae	Danaini	Tirumala limniace	Apocynaceae	Asclepiadeae	Pergularia	East Africa
Nymphalidae	Danainae	Danaini	Tirumala limniace	Apocynaceae			East Africa
Nymphalidae	Danainae	Danaini	Tirumala petiverana	Apocynaceae	Marsdenieae	Hoya	Afrotropical
Nymphalidae	Danainae	Danaini	Tirumala petiverana	Apocynaceae	Marsdenieae	Marsdenia	Afrotropical
Nymphalidae	Danainae	Danaini	Tirumala petiverana	Apocynaceae	Marsdenieae	Marsdenia rubicunda	Afrotropical
Nymphalidae	Danainae	Danaini	Tirumala petiverana	Apocynaceae	Asclepiadeae	Pergularia	Afrotropical
Nymphalidae	Danainae	Danaini	Tirumala petiverana	Apocynaceae	Asclepiadeae	Pergularia daemia	Afrotropical
Nymphalidae	Danainae	Danaini	Tirumala petiverana	Apocynaceae	Asclepiadeae	Pergularia daemia	Afrotropical
Nymphalidae	Danainae	Danaini	Tirumala petiverana	Apocynaceae			East Africa
Nymphalidae	Danainae	Danaini	Tirumala septentrionis	Apocynaceae	Ceropegieae	Heterostemma brownii	Oriental
Nymphalidae	Danainae	Danaini	Tirumala septentrionis	Apocynaceae	Ceropegieae	Heterostemma brownii	Taiwan
Nymphalidae	Danainae	Danaini	Tirumala septentrionis	Apocynaceae	Apocyneae	Vallaris dichotoma	Oriental
Nymphalidae	Danainae	Ithomiini	Tithorea harmonia	Apocynaceae	Echiteae	Echites	Ecuador
Nymphalidae	Danainae	Ithomiini	Tithorea harmonia	Apocynaceae	Mesechiteae	Mandevilla karwinskii	Ecuador
Nymphalidae	Danainae	Ithomiini	Tithorea harmonia	Apocynaceae	Mesechiteae	Mesechites trifida	Ecuador
Nymphalidae	Danainae	Ithomiini	Tithorea tarricina	Apocynaceae	Echiteae	Echites	Ecuador
Nymphalidae	Danainae	Ithomiini	Tithorea tarricina	Apocynaceae	Echiteae	Prestonia portobellensis	Neotropical
Nymphalidae	Limenitidinae		Bebearia sophus	Apocynaceae	Tabermaemontaneae	Landolphia	Afrotropical
Nymphalidae	Limenitidinae		Bebearia sophus	Apocynaceae	Tabermaemontaneae	Landolphia	East Africa
Nymphalidae	Nymphalinae		Catacroptera cloanthe	Apocynaceae	Asclepiadeae	Gomphocarpus	Afrotropical
Nymphalidae	Nymphalinae		Catacroptera cloanthe	Apocynaceae	Asclepiadeae	Gomphocarpus	East Africa
Nymphalidae	Nymphalinae		Catacroptera cloanthe	Apocynaceae	Asclepiadeae	Gomphocarpus	Southern Africa
Nymphalidae	Heliconiinae		Cethosia cydippe	Apocynaceae	Echiteae	Parsonsia	Papua New Guinea
Nymphalidae	Heliconiinae		Eueides cleobaea	Apocynaceae	Asclepiadeae	Asclepias nivea	Puerto Rico
Nymphalidae	Heliconiinae		Euptoieta claudia	Apocynaceae	Asclepiadeae	Cynanchum arizonicum	New World
Nymphalidae	Heliconiinae		Euptoieta claudia	Apocynaceae	Asclepiadeae	Metastelma	Mexico
Nymphalidae	Biblidinae		Eurytela dryope	Apocynaceae	Malouetieae	Holarrhena	Afrotropical
Nymphalidae	Biblidinae		Eurytela dryope	Apocynaceae	Malouetieae	Holarrhena floribunda	West Africa
Nymphalidae	Nymphalinae		Hypolimnas bolina	Apocynaceae			Old World
Nymphalidae	Biblidinae		Lucinia sida	Apocynaceae	Echiteae	Echites	West Indies
Nymphalidae	Biblidinae		Lucinia sida	Apocynaceae	Mesechiteae	Mesechites	Cuba

## Sheet: Table S6
Table S6. Counts of Danainae host plant records per species of Apocynaceae in the HOSTS database, total number of host plant species recorded per tribe or subfamily, and cardenolide status of each host plant genus based on Agrawal et al. (2012).
	cardenolides present in genus	species identity, tribe unknown	Apocyneae	Asclepiadeae	Carisseae	Ceropegieae	Echiteae	Malouetieae	Marsdenieae	Melodineae	Mesechiteae	Nerieae	Periplocoideae	Plumerieae	Secamonoideae
Total number of species recorded as Danainae host plants.		10	9	144	1	12	8	3	28	1	3	9	12	7	10
Aganosma cymosa	no		4
Allamanda	no													1
Allamanda cathartica														1
Anodendron	yes		1
Apocynum androsaemifolium	yes		2
Araujia sericifera	?			2
Araujia sericofera				3
Asclepias	yes			16
Asclepias albicans				4
Asclepias amplexicaulis				4
Asclepias asperula				3
Asclepias californica				2
Asclepias cancellata				2
Asclepias coarctata				2
Asclepias cordifolia				3
Asclepias curassavica				33
Asclepias curtissii				3
Asclepias eriocarpa				3
Asclepias erosa				7
Asclepias exaltata				3
Asclepias fascicularis				5
Asclepias fulva				2
Asclepias guadeloupe				1
Asclepias hirtella				1
Asclepias humistrata				7
Asclepias incarnata				5
Asclepias kaessneri				1
Asclepias lanceolata				2
Asclepias linearis				1
Asclepias lineolata				2
Asclepias longifolia				1
Asclepias nivea				3
Asclepias nivea ?				1
Asclepias obovata				1
Asclepias oenotheroides				1
Asclepias physocarpa				3
Asclepias purpurascens				3
Asclepias reflexa				2
Asclepias scabrifolia				2
Asclepias semilunata				2
Asclepias speciosa				3
Asclepias stenophylla				1
Asclepias subulata				2
Asclepias subverticillata				1
Asclepias sullivantii				2
Asclepias swynnertonii				2
Asclepias syriaca				6
Asclepias tomentosa				3
Asclepias tuberosa				5
Asclepias variegata				1
Asclepias verticillata				3
Asclepias vestita				1
Asclepias viridiflora				1
Asclepias viridis				1
Aspidoglossum	?			3
Aspidoglossum interruptum				1
Calotropis	yes			10
Calotropis gigantea				17
Calotropis procera				12
Caralluma	?					4
Carissa ovata	yes				1
Cerbera	yes													1
Cerbera floribunda														1
Cerbera manghas														4
Ceropegia	no					5
Ceropegia intermedia						1
Ceropegia thwaitesii						1
Chonemorpha (=Rhynchodia)	no		1
Cryptolepis													2
Cryptolepis buchanani	no												1
Cryptolepis pauciflora													3
Cryptolepis sinensis													1
Cryptostegia grandiflora	no												1
Cryptostegia madagascariensis													1
Cynanchum	?			13
Cynanchum abyssinicum				2
Cynanchum acutum				1
Cynanchum altiscandens				1
Cynanchum amplexicaule				1
Cynanchum angustifolium				4
Cynanchum atratum				2
Cynanchum boudieri				2
Cynanchum carnosum				5
Cynanchum caudatum				1
Cynanchum chiridense				6
Cynanchum dalhousiae				1
Cynanchum floribundum				1
Cynanchum formosanum				3
Cynanchum grandifolium				2
Cynanchum laeve				1
Cynanchum lanhsuense				4
Cynanchum liukiuense				2
Cynanchum louiseae				2
Cynanchum montevidensis				1
Cynanchum racemosum				2
Cynanchum rossicum				2
Cynanchum sublanceolatum				2
Cynanchum undulatum				1
Cynanchum vincetoxicum				3
Dregea volubilis	?								5
Echites	no						3
Gomphocarpus	yes			3
Gomphocarpus arborescens				1
Gomphocarpus fruticosus				4
Gomphocarpus grandiflorus				1
Gomphocarpus physocarpus				1
Gongronema latifolium	?								3
Gonolobus	yes			1
Gonolobus rostratus				1
Graphistemma pictum	?			2
Gymnanthera oblonga	?												2
Gymnema	no								19
Gymnema pachyglossum									1
Gymnema sylvestre									3
Hemidesmus indicus	?												1
Heterostemma brownii	no					4
Heterostemma cuspidatum						1
Holarrhena	yes							1
Holarrhena antidysenterica								1
Holarrhena pubescens								1
Hoya	no								7
Hoya australis									5
Hoya carnosa									3
Hoya guppyi									1
Hoya viridiflora									1
Huernia	?					4
Ibatia quinquelobata	?			1
Ichnocarpus	no		1
Ichnocarpus frutescens			4
Ischnostemma	?			2
Ischnostemma selangorica				2
Jasminanthes mucronata									2
Kanahia	yes			3
Kanahia laniflora				1
Leichardtia	?								3
Leichardtia australis									2
Leptadenia						2
Leptadenia hastata						1
Macroscepis hirsuta	?			1
Mandevilla	yes										2
Mandevilla karwinskii											1
Marsdenia	yes								13
Marsdenia angolensis									2
Marsdenia formosana									3
Marsdenia leichhardtiana									3
Marsdenia rostrata									1
Marsdenia roylei									1
Marsdenia rubicunda									1
Marsdenia suaveolens									1
Marsdenia tenacissima									1
Marsdenia tinctoria									8
Marsdenia tomentosa									3
Matelea	yes			1
Matelea carolinensis				1
Matelea laevis				1
Matelea reticulata				2
Melodinus laevigatus	yes									3
Mesechites trifida	no										1
Metaplexis	?			3
Metaplexis japonica				1
Morrenia odorata	?			1
Myriopteron extensum	?												1
Nerium	yes											10
Nerium indicum												5
Nerium oleander												15
Orbea variegata	?					1
Oxypetalum	?			1
Oxypetalum coeruleum				3
Oxypetalum umbellatum				1
Oxystelma pulchellum				7
Pachycarpus	?			3
Parsonsia	no						3
Parsonsia alboflavescens							10
Parsonsia spiralis							2
Parsonsia straminea							3
Parsonsia velutina							1
Pentarrhinum	no			3
Pentatropis	?			2
Pentatropis atropurpurea				1
Pentatropis quinquepartita				1
Pergularia	yes			5
Pergularia daemia				3
Pergularia daemia ?				1
Periploca	yes												4
Periploca linearifolia													1
Periploca linearifolia ?													1
Pleurostelma	?			2
Pleurostelma cernuum				1
Plumeria	yes													1
Plumeria acuminata														1
Pottsia laxiflora	no		1
Prestonia	no						1
Prestonia portobellensis							1
Raphistemma	?			2
Raphistemma lemma				1
Sarcolobus	?								2
Sarcostemma	?			2
Sarcostemma australe				1
Sarcostemma clausum				5
Sarcostemma cynanchoides				6
Sarcostemma hirtellum				4
Schizoglossum	?			4
Secamone	no														12
Secamone africana															1
Secamone afzelii															1
Secamone elliptica															2
Secamone micrandra ?															1
Secamone parvifolia															2
Secamone platystigma															2
Secamone punctulosa															1
Secamone zambesiaca															1
Stapelia	no					5
Stapelia gigantea						1
Stathmostelma	?			3
Stathmostelma gigantiflorum				1
Stathmostelma pedunculatum				1
Stephanotis	?								3
Stephanotis floribunda									2
Strophanthus	yes											1
Strophanthus dichotomus												4
Strophanthus divaricatus												2
Strophanthus divergens												1
Strophanthus jackianus												1
Strophanthus sarmentosus												1
Telosma cordata	?								3
Toxocarpus wightianus	no														5
Trachelospermum bowringii	no		1
Tylophora	no			17
Tylophora anomala				7
Tylophora asthmatica				1
Tylophora asthmatica ?				1
Tylophora cissoides				3
Tylophora flexuosa				3
Tylophora floribunda				1
Tylophora indica				1
Tylophora japonica				1
Tylophora laevigata ?				1
Tylophora ovata				10
Tylophora perrottetiana				2
Tylophora procumbens				1
Tylophora stenoloba				1
Tylophora stolzii ?				4
Tylophora sylvatica				1
Vallaris dichotoma	yes		1
Vincetoxicum	no			1
Vincetoxicum aristolochioides				1
Vincetoxicum tanakae				5
cardenolides present	20
cardenolides absent	22
cardenolides unknown	29
