# Supplementary material for: Evolution of pyrrolizidine alkaloid biosynthesis in Apocynaceae: revisiting the defence de‐escalation hypothesis
Source: New Phytol. 2018 Feb 26;218(2):762–73. doi: 10.1111/nph.15061 (PMC5873419; doi:10.1111/nph.15061)
Supplement: Supplementary file 2 — Notes S1 Alignment. [file NPH-218-762-s002.txt]

Notes S1. Nucleotide sequence alignment of all loci with 5� and 3� UTRs and introns spliced out in FASTA format.
>Phalaenopsis_amabilis_hss1_l_FM201299
ATGGGCTCGGCTGCGAGC------------------------------------------------------------GAAACCGAAAGAGATCTGCTCAAATCGCTGGTGTTCAAAGAA---TCCGCAGCCCTTGAA------------TCGTTAAAAATCGGCGGCTACGGCTTCAACAACGGC---CTCGACATCACCGGCCTCCTCAACTCCCTCGTCTCTACTGGTTTTCAGGCCACAAATCTAGGAGAAGCCATGGAAGTCGTCAACCAGATGATAAGCTGGAGGTTGGCGGATGAGGAA---GTAGCAGGAGATGGAAGTGAGGAG---ACGGATCGGGCTTTTAGGGAGTCTGTGAAGTGCAAGATATTTCTTGGCTTTACATCTAATCTCATTTCTTCTGGGGTTAGAGAGACTATAAGGTTTCTGGTGCAGCATCGCATGGTGGATGTGCTGGTGACGACTGCTGGTGGTATAGAAGAAGATTTCATTAAA---------------TGTCTGGCTCCTACTTTCAAAGGGGATTTCTCTCTGGGAGGAACATTTCTGCGCTCCAGAGGATGGAATAGGATTGGCAACTTATTGGTGCCTAATGATAATTACTGCAAATTTGGGGATTGGATTATGCCTATTCTAGGCAAAATGCTCGAAGA---GCAAATTAATGAGAAAGCGCACTGGACGCCATCGAAGGTGATTGCCCGTTTGGGAAAAGAGATAAACGATGAGAGTTCATATTTGTATTGGGCGTCAAAGAATGGCATACCAGTCTTCTGCCCGGCAATCACCGATGGTTCGATAGGGGACATGCTTTACCTCCACTCATTGCGCAAC---------------------------CCTG---GCCTCATTATAGATCTCGTTCAAGACGTGAAGGCAATGGACGAGGAAGCTGTTCATGCA---AGCCCTAGAAAGACTGGAGTCTTAATACTCGGAGGAGGAGTTCCAAAGCACCATATCTGCAATGCCAACATGCTTCGTAACGGTGCAGATTATGCCGTGTTCATCAACACCGCTCAGGAATTCGACGGCAGTGATTCTGGAGCTCGGCCTGACGAAGCTGTGTCTTGGGGAAAGATTAAAGGCACTGCAAAGACTGCTAAGGTCCACTGTGATGCTACTATTGCATTTCCTCTGCTGGTGGCTGGTACATTTGCAAAAAAAATCAACAAAGCAGCAGCTCAGGCCAATGGGATTAAAGCT------------TGA-
>Phalaenopsis_hybrid_hss1_AJ704848_1
ATGGGCTCGGCTGCGTGC------------------------------------------------------------GAAACGGAAAGAGATGTGCTCAAATCGCTGGTGTTCAAAGAA---TCCGCAGCCCTTGAA------------TCGTTAAAAATCGGCGGCTACGACTTCAACAACGGC---CTCGACCTCACCGGCCTCCTCAACTCCCTCGTCTCTACTGGTTTTCAGGCCACAAATCTGGGAGAAGCCATGGAAGTCGTCAACCAGATGATAAGCTGGAGGTTGGCGGATGAGGAA---GTAGCAGTAGATGGAAGTGAGGAG---ACGGATCGGGCTTTTAGGGAGTCTGTGAAGTGCAAGATATTTCTTGGCTTTACATCTAATCTCATTTCTTCTGGGGTTAGAGAGACTATAAGGTTTCTGGTGCAGCATCGCATGGTGGATGTGCTGGTGACGACTGCTGGTGGTATAGAAGAAGATTTCATTAAA---------------TGTCTGGCTCCTACTTTCAAAGGGGATTTCTCTCTGGGAGGAACATTTCTGCGCTCCAGAGGATGGAATAGGATTGGCAACTTATTGGTGCCTAATGATAATTACTGCAAATTTGGGGATTGGATTATGCCTATTCTAGACAAAATGCTCGAAGA---GCAAATTAATGAGAAAGCGCACTGGACGCCATCGAAGGTGATTGCCCGTTTGGGAAAAGAGATAAACAATGAGAGTTCATATTTGTATTGGGCGTCAAAGAATGGCATACCAGTCTTCTGCCCGGCAATCACCGATGGTTCGATAGGGGACATGCTTTACCTCCACTCATTGCGCAAC---------------------------CCTG---GCCACATTATAGATCTCGTTCAAGACGTGAAGGCAATGGACGAGGAAGCTGTTCATGCA---AGCCCTAGAAAGACTGGAGTCTTAATACTCGGAGGAGGAGTTCCAAAGCACCATATCTGCAATGCCAACATGCTTCGTAACGGTGCAGATTATGCCGTGTTCATCAACACCGCTCAGGAATTCGACGGCAGTGATTCTGGAGCTCGGCCTGACGAAGCTGTGTCTTGGGGAAAGATTAAAGGCACTGCAAAGACTGCTAAGGTCCACTGTGATGCTACTATTGCATTTCCTCTGCTGGTGGCTGGTACATTTGCAAAAAAAATCAACAAAGCAGCAGCTCAGGCCAATGGGATTAAAGCT------------TAA-
>Phalaenopsis_amabilis_dhsl_AM411616
ATGGCCGGCGCCGCT---------------------------------------------------GGCGAAGGTCAGCGGGAAAACCTCGAAGCTATTCGTTCCGTCGTCTTTAAGGAA---TCTGAAACCTTGGACGAGGTGAGA---TTTCAGAAGATCTCTGGCTATGATTTCAACCGCGGC---GTTGATTTCAGAGGGCTGCTGGATTCCATGGTCTCCACTGGTTTCCAGGCATCAAACCTAGGAGACGCCGTCGAGATCGTCAATCAGATGTTAGATTGGAGGCTTTCCCATGAGAAA---CCAACAGAAGATTGCACTGCAGAAGAGTTGGATCCTTCGTTCAGGGAATCTGTCAAATGCAAAATTTTTCTGGGCTTTACTTCGAATCTAGTATCATCAGGTGTTCGGGATATCATCCGGTTTCTTGTGGAGCATAGAATGGTGGATGTTGTGGTTACAACTGCTGGTGGCATAGAAGAAGACCTTATAAAG---------------TGCCTTGCACCGACATATAGAGGTGATTTTTCCTTACCTGGGGCATATCTTCGCTCTAAAGGATTGAATAGAATTGGGAACCTTTTGGTTCCTAATGATAATTACTGCAGATTTGAGAATTGGATCACTCCAATTCTTGACCAAATGCTAGAAGA---ACAATCAATGAAGGATGTGAATTGGACACCTTCAAAAGTGATTTCACGCTTGGGAAAAGAAATAAATGATGAAAGTTCATACTTGTATTGGGCATATAAGAATGGAATACCTGTCTTCTGCCCTGGATTAACTGATGGATCTCTTGGAGACATGCTGTATTGTCATGCGATAAGAAGC---------------------------GGTG---GTTTGAATGTTGACATTGTTCAAGATATACGATCCATGAATAGCGAAGCTGTTCGAGCT---GGTCTTAGGAAGACTGGAATGATTATTCTAGGCGGAGGACTTCCAAAACACCATATTTGTAATGCCAACATGATGCGTAACGGTTCAGATTATGCTGTTTTCATCAACACCGCACAGGAGTTTGATGGCAGTGATTCAGGAGCTCAGCCTGATGAGGCTGTTTCATGGGGAAAAATAAGAGGCTCTGCAAAAACGGTCAAAGTACACTGCGATGCAACCATTGCTTTCCCCCTGCTTGTTGTTGTAACATTTGCAAGAAGGTTTGAAGATGCTTCTACTTCGGCCGCCATTAAATCCGAC------------TAA-
>Eupatorium_cannabinum_hss1_AJ704842
ATGGCGGCAGCA------------------------------------------------------ATTAAAGAAGCAGCAGCGGTAATCGAGAATGCGAGATCAGCGGTGTTCAAGGAA---TCCGAGAGTTTAGATGGCATA------TCTGCTAAAATCCATGGCTACGATTTCAACCAGGGG---CTTAATTATTCACAGCTTCTCAAATCCTTAATTTCCACCGGCTTCCAAGCTTCTAATCTCGGTGACGCCATTGAAACAATTAATGCAATGCTTGATTGGAGGCTTTCTCATGAGAAA---GTAAAAGAAGATTGCTGTGAAGAGGAGAAGGACGAGACTTACAGAGAATCTGTCAGATGCAAAATCTTTTTAGGCTTCACTTCGAATCTAATTTCTTCTGGTGTTCGAGACACTATTCGGTATCTGGTTCAAAATAAGATGGTTGAAGTGCTAGTGACAACAACTGGTGGCATTGAGGAAGATCTCATAAAA---------------TGCCTTGCAGACACATATAGAGGTCATTTTCATCTGCCTGGTGCTGCCTTGCGTGAGAAGGGATTAAATCGTATTGGTAACCTGATAATGCCTAATAGCAACTACTCTAAGTTTGAAGATTGGATCATCCCAATATTTGACCAAATGTTGGAAGA---ACAAAAGACACAGCATGTGGTATGGACTCCATCAAAAGTAATAGCACGTTTGGGGAAGGAGATTAATGACGAGAGTTCATACCTTTATTGGGCTTATAAGAACAATATTCCCGTCTTCTGTCCTGCATTGACAGATGGGTCTCTTGGAGACATGTTCTATTTTCATTCCTTCAAAAAT---------------------------CCTG---GTCTTGTTGTCGACATAGTACAAGATGTCCTGGCCATGGACAATGAGGCCGTGCTTGCA---GACCCTAGAAAGACAGGGGTAATAATTCTAGGAGGTGGGTTACCAAAACACCACATATGCAACGCAAATATGATGCGTAATGGTGCAGATTATGCGGTCTTCATCAACACTGCCCAAGAATATGATGGTAGTGATTCAGGTGCTCGTCCTGATGAAGCTGTCTCATGGGGCAAAATACGTGCTACTGCTAAATCTGTCAAGGTGCATTGTGATGCTACAATTGCATTCCCGTTAGTTGTTGCTGAAACGTTTGCCGCAAGGAGAGAGAAAACAATTGAGAAGAAACTATGTTCCGCA---------------TAA-
>AJ704841_1_Eupatorium_cannabinum_mRNA
ATGGGGGAA---------------------------------------------------------CCCACTAAAGAAGCAGCAATGATGGAGAATTTGAGATCAGTGGTGTTCAAGGAA---TCCGAGAGTTTAGAAGGCTTT------TCTGCTAAAATCCATGGCTACGATTTCAACCAGGGG---GTTAATTATTCACAGATTCTCAAATCCCTAATTTCTACCGGCTTCCAAGCTTCTAATCTCGGTGACGCCATTGAAATCGTTAATCAAATGCTAGATTGGAGGCTTTCTCATGAGCAA---GTAACAGAAGATTGCAGTGAGGAGGAGAAGATTTTAACTTACAGAGAGTCTGTTAGATGCAAAATCTTTCTAGGGTTTACTTCGAACCTCATTTCATCTGGTGTTCGAGACGTTATTCGGTATCTAGTTCAACATCATATGGTTGAAGTGATTGTGACAACAACTGGTGGCATTGAAGAAGACCTCATTAAA---------------TGTCTTGGAGACACATACATGGGTGATTTTTCTCTACCTGGTGCTGCCTTACGCACGAAAGGTCTAAATCGTATTGGAAACTTGTTGGTGCCTAACGAGAACTACTGTAAGTTTGAAGATTGGATCATCCCAATATTGGACCAACTGTTGGAAGA---ACAAAAGAAACAGCATGTATTATGGACACCATCAAAACTAATAGCACGTTTGGGGAAGGAGATCAATAACGAGAGTTCATATCTTTATTGGGCTTATAAGAACGATATTCCCGTCTTCTGCCCTGGTTTGACAGACGGGTCTCTTGGGGACATGTTATATTTCCATTCCTTCCGCAAT---------------------------CCCG---GTCTTGTTGTTGATGTAGTACAAGATATCAGAGCAATGAACAGTGAGGCTGTGCATGCA---AACCCTAGGAAGACAGGGATGATAATTCTAGGTGGAGGGTTGCCAAAACATCACATATGCAACGCAAATATGATGCGCAATGGTGCAGATTATGCGGTCTTCATCAACACTGCCCAAGAATTTGATGGTAGTGATTCTGGTGCTCGTCCTGATGAAGCTGTCTCGTGGGGTAAAATTCGTGCTGCTGCTAAATATGTCAAGGTGCACTGTGATGCCACAATTGCATTCCCGTTACTTGTTGCAGAAACATTTGCTGCAACGAAAGAGAAAACAACCGATTCAAAACCAAGTTCTGGA---------------TAG-
>Senecio_vernalis_hss_l_AJ428398_1
ATGGCCGAGTCAAAC---------------------------------------------------------------AAAGAAGCAATCGACAGTGCGAGGTCTAATGTATTCAAGGAA---TCCGAGAGTTTAGAAGGCACT------TGTGCTAAAATTGGTGGGTACGATTTCAACAATGGC---ATTGATCACTCAAAGCTTCTTAAATCCATGGTTTCAACCGGATTCCAAGCTTCTAATCTTGGTGATGCTATGATAATCACAAATCAAATGCTGGATTGGAGGCTATCTCATGACGAA---GTACCAGAAAATTGTAGCGAGGAG------GAGAAGAAGAACCGAGAGTCTGTCAAGTGCAAAATCTTCCTAGGATTTACATCAAACCTCATTTCATCGGGTGTTCGGGAGACTATTTGTTATCTAACTCAACATCGTATGGTCGATGTGCTTGTGACAACAACAGGTGGTATTGAGGAAGATTTCATAAAA---------------TGCCTAGCAAGCACGTACAAAGGAAAATTTTCTTTACCCGGAGCTGATTTGAGATCGAAAGGGTTAAATCGCATTGGTAACTTGATAGTGCCTAATGATAATTACATCAAGTTCGAGGACTGGATTATCCCAATTTTTGACCAAATGCTGATAGA---ACAAAAAACACAGAATGTATTGTGGACACCATCAAGAATGATAGCACGTTTAGGGAAGGAAATTAATAACGAGACTTCATATCTGTATTGGGCATATAAGAACAATATCCCCGTCTTCTGCCCCTCAATAACAGATGGCTCTATCGGAGACATGTTATACTTCCATTCAGTTTCCAATCCAGGT---------------------CCAG---GTCTTGTTGTCGATATCGTACAAGATGTCATAGCGATGGATAATGAGGCTGTGCATGCA---AGTCCTCAGAAGACTGGGATAATCATTTTAGGAGGAGGGTTACCAAAGCATCACATTTGCAATGCGAATATGATGCGTAATGGCGCAGATTTCGCTGTTTTTATCAACACCGCCCAGGAGTATGATGGTAGTGATTCTGGCGCTCGTCCTGATGAAGCCGTCTCATGGGGGAAAATTAGTAGTACGGGTAAAGCTGTGAAGGTGCACTGTGATGCAACTATTGCATTCCCATTGCTTGTTGCTGAAACCTTTGCCGTAAAGAAAGAGAAGGCATCTAAAGTCAATGGTTTT---------------------TAA-
>Senecio_vernalis_HSS1_mRNAl_AJ238623
ATGGCCGAGTCAAAC---------------------------------------------------------------AAAGAAGCAATCGACAGTGCGAGGTCTAATGTATTCAAGGAA---TCCGAGAGTTTAGAAGGCACT------TGTGCTAAAATTGGTGGGTACGATTTCAACAATGGC---ATTGATCACTCAAAGCTTCTTAAATCCATGGTTTCAACCGGATTCCAAGCTTCTAATCTTGGTGATGCTATGATAATCACAAATCAAATGCTGGATTGGAGGCTATCTCATGACGAA---GTACCAGAAAATTGTAGCGAGGAG------GAGAAGAAGAACCGAGAGTCTGTCAAGTGCAAAATCTTCCTAGGGTTTACATCAAACCTCATTTCATCGGGTGTTCGGGAGACTATTTGTTATCTAACTCAACATCGTATGGTCGATGTGCTTGTGACAACAACAGGTGGCATTGAGGAAGATTTCATAAAA---------------TGCCTAGCAAGCACATACAAAGGAAAATTTTCTTTACCCGGAGCTGATTTGAGATCGAAAGGGTTAAATCGCATTGGTAACTTGATAGTGCCTAATGATAATTACATCAAGTTCGAGGACTGGATTATCCCAATTTTTGACCAAATGCTGATAGA---ACAAAAAACACAGAATGTATTGTGGACCCCATCAAGAATGATAGCACGTTTAGGGAAGGAAATTAATAACGAGACTTCATATCTGTATTGGGCATATAAGAACAATATCCCCGTCTTCTGCCCCTCAATAACAGATGGCTCTATCGGAGACATGTTATACTTCCATTCAGTTTCCAATCCAGGT---------------------CCAG---GTCTTGTTGTCGATATCGTACAAGATGTCATAGCGATGGATAATGAGGCTGTGCATGCA---AGTCCTCAGAAGACTGGGATAATCATTTTAGGAGGAGGGTTACCAAAGCATCACATTTGCAATGCGAATATGATGCGTAATGGCGCAGATTTCGCTGTTTTTATCAACACCGCCCAGGAGTATGATGGTAGTGATTCTGGCGCTCGTCCTGATGAAGCCGTCTCATGGGGGAAAATTAGTAGTACGGGTAAAGCTGTGAAGGTGCACTGTGATGCAACTATTGCATTCCCGTTGCTTGTTGCTGAAACCTTTGCCGTAAAGAAAGAGAAGGCATCTAAAGTCAATGGTTTT---------------------TAA-
>Senecio_vulgaris_hss_mRNAl_AJ251500
ATGGCCGAGTCAAAC---------------------------------------------------------------AAAGAAGCAATCGACAGTGCGAGGTCTAATGTATTCAAGGAA---TCCGAGAGTTTAGAAGGCACT------TGTGCTAAAATTGGTGGGTACGATTTCAACAATGGC---ATTGATCACTCAAAGCTTCTTAAATCCATGGTTTCAACCGGATTCCAAGCTTCTAACCTTGGTGATGCTATGATAATCACAAATCAAATGCTGGAGTGGAGGCTATCTCATGACGAA---GTACCAGAAAATTGTAGCGAGGAG------GAGAAGAAGAACCGAGAGTCTGTCAAGTGCAAAATCTTCCTAGGGTTTACATCAAACCTCATTTCATCGGGTGTTCGGGAGACTATTTGTTATCTAACTCAACATCGTATGGTCGATGTGCTTGTGACAACAACAGGTGGCATTGAGGAAGATTTCATAAAA---------------TGCCTAGCAAGCACATACAAAGGAAAATTTTCTTTACCCGGAGCTGATTTGAGATCGAAAGGGTTAAATCGCATTGGTAACTTGATAGTGCCTAATGATAATTACATCAAGTTCGAGGACTGGATTATCCCAATTTTTGACCAAATGCTGATAGA---ACAAAAAACACAGAATGTATTGTGGACACCATCAAGAATGATAGCACGTTTAGGGAAGGAAATTAATAACGAGACTTCATATCTGTATTGGGCATATAAGAACAATATCCCCGTCTTCTGCCCCTCAATAACAGATGGCTCTATCGGAGACATGTTGTACTTCCATTCAGTTTCCAATCCAGGT---------------------CCAG---GTCTTGTTGTCGATATCGTACAAGATGTCATAGCGATGGATAATGAGGCTGTGCATGCA---AGTCCTCAGAAGACTGGGATAATCATTTTAGGAGGAGGGTTACCAAAGCATCACATTTGCAATGCGAATATGATGCGTAATGGTGCAGATTTCGCTGTTTTTATCAACACCGCCCAGGAGTATGATGGTAGTGATTCTGGCGCACGTCCTGATGAAGCCGTCTCATGGGGGAAAATTAGTAGTACGGGTAAGGCTGTGAAGGTGCACTGTGATGCAACTATTGCATTCCCATTGCTTGTTGCTGAAACCTTTGCCGTAAAGAAAGAGAAGGCATCTAAAGTCAATGGTTTT---------------------TAA-
>Senecio_jacobaea_hss1l_AJ704850_1
ATGGGAGAGACCAAC---------------------------------------------------------AAATCAGCCGAGATGATCGAGAGTGCAAGGTCTGCTGTATTCAAGGAA---TCGGAGCGTTTAGAAGGAACT------TGTGCTATAATTGGTGGCTACGATTTCAACAATGGG---ATTGATCACTCCAAGCTTCTTAAAGCAATGGTTTCAACCGGTTTCCAGGCTTCTAACCTTGGTGATGCTATCGATATTGTCAATCAAATGCTGGATTGGAGGCTATCTCATGAACCG---GTAACAGAAGATTGCACCGAGGAG------GAGAAGAAGAAACGAGAGTCTGTCAAGTGCAAAATCTTCCTAGGGTTCACATCAAACCTCATTTCGTCGGGTGTCAGAGAGACTATTCGTTATCTAGCTCAACATCGAATGGTCAATGTGATTGTGACAACAGCGGGTGGGATTGAGGAGGATTACATAAAA---------------TGTCTAGGAAGCACATTTAGAGGTAAATTTTCTTTACCCGGTGCTAACTTGCGATCGAGAGGGTTAAATCGCATCGGTAACTTGTTGGTGCCTAATGACAACTACTGTAAGTTCGAGGACTGGATCATCCCAATCTTTGACCAAATGTTGATAGA---ACAAAAAACAAAGAATGTGTTATGGACACCATCGAGAATAATAGCACGTTTGGGGAAGGAAATTAATAATGAGTCTTCGTATCTGTATTGGGCATATAAGAACAATATCCCGGTGTTCTGCCCCGCGTTGACGGATGGCTCTATAGGAGACATGTTGTACTTCCATTCAGTTACCAATCCGGGT---------------------CCAG---GTCTTGTGGTTGATATTGTGCAAGATGTGATAGCGATGGATAATCAGGCGGTGCATGCT---AGTCCTCAGAAGACGGGGATAATCATATTAGGAGGAGGGTTGCCAAAGCATCACATTTGCAACGCGAATATGATGCGTAATGGTGCAGATTACGCTGTTTTTATCAACACGGCGCAGGAATACGATGGCAGTGATTCTGGCGCTCGTCCTGATGAAGCCGTCTCATGGGGGAAAATAAGCAGTTCTGGTAAGGCTGTCAAAGTGCATTGTGAGGCAACTATTGCATTCCCATTGCTTGTTGCGGAAACCTTTGCTGCCAAAAAAGAGAAAGCATCTAAACTCAATGGGTTT---------------------TAA-
>Senecio_vernalis_hss2_lcl_AJ704849
ATGGCCGAGTCAAAC---------------------------------------------------------------AAAGAAGCCATCGACAGTGCGAGGTCTAATGTATTCAAGGAA---TCCGAGAGTTTAGAAGGCACT------TGTGCTAAAATTGGTGGCTATGATTTCAACAATGGC---ATTGATCACTCAAAGCTTCTTAAATCCATGGTTTCGACCGGATTCCAAGCTTCTAATCTTGGTGATGCTATGATAATCACAAATCAAATGCTTGAGTGGAGGCTATCTCATGACGAA---GTACCAGAACATTGCAGCGAGGAG------GAGAAGAAGAACCGAGAGTCTGTCAAGTGCAAAATCTTCCTAGGGTTTACGTCAAACCTCATTTCTTCGGGTGTTCGGGAGACTATTTGTTATCTAGCTCAACATCGTATGGTGGATGTTCTTGTGACAACAACAGGTGGCATTGAGGAAGATTTCATAAAA---------------TGCCTTGCAAGCACTTACAAAGGAAAATTTTCTCTACCCGGAGCTGATTTGAGATCGAAAGGGTTAAATCGCATTGGTAACTTGATAGTGCCTAATGATAATTACATCAAGTTCGAGGACTGGATTATCCCAATTTTTGACCAAATGTTGATAGA---ACAAAAAACACAGAATGTTTTATGGACACCATCAAGAATGATAGCACGTTTAGGGAAGGAAATTAATAACGAGACTTCATATCTGTATTGGGCATATAAGAACAATATCCCCGTCTTCTGCCCCTCAATAACAGATGGCTCTATCGGAGACATGTTATACTTCCATTCAGTTTCCAATCCAGGT---------------------CCAG---GTCTTGTTGTCGATATCGTACAAGATGTCATAGCGATGGATAATGAGGCTGTGCATGCA---AGTCCTCAGAAGACTGGGATAATCATTTTAGGAGGAGGGTTACCAAAGCATCACATTTGCAATGCGAATATGATGCGTAATGGCGCAGATTTCGCTGTTTTTATCAACACCGCCCAGGAGTATGATGGTAGTGATTCTGGCGCTCGTCCTGATGAAGCCGTCTCATGGGGGAAAATTAGTAGTACGGGTAAAGCTGTGAAGGTGCACTGTGATGCAACTATTGCATTCCCATTGCTTGTTGCTGAAACCTTTGCCGTAAAGAAAGAGAAGGCATCTAAAGTCAATGGTTTT---------------------TAA-
>Senecio_vernalis_dhsl_AJ428399_1
ATGGAAGAATCTATAAAACAA---------------------------------------------------------GCCTCGGTGATGGAGAACTTGAGGTCGGTTGTATTCAAAGAA---TCGGAGAGTTTAGAAGGCACT------TGCGCTAAAATACGTGGCTACGATTTCAACAATGGG---ATTGATTATTCACAGATTCTTAAATCCATGGTTTCAACTGGATTCCAAGCTTCTAATCTTGGTGACGCTATTGAAACCGTGAATCAGATGCTAGATTGGAGGCTTTCTCATGAACAA---GTAACGGAAGATTGCAGCGAGGAAGAAAAGAATCCTACATACAGAGAGTCTATAAAATGCAAAATCTTCCTAGGGTTCACTTCAAACCTCATCTCATCTGGTGTTCGAGATATTATTCGATATCTAGTTCAACATCATATGGTCGATGTGATTGTGACAACAACTGGTGGCATTGAGGAAGATCTCATAAAA---------------TGCCTTGCAGACACATTCAAAGGTGAATTTTCTCTACCTGGTGCCGAATTGCGTTCGAAAGGACTAAATCGTATTGGGAACTTGTTGGTGCCGAATGACAACTATTGTAAGTTTGAGGATTGGATTATTCCGATATTTGACCAAATGTTGGAAGA---ACAAAAAGCAAAGAATGTGGTGTGGACACCATCAAAACTAATAATGCGTTTGGGGAAGGAAATTAATAACGAGAGTTCATATCTATATTGGGCGTATAAGAACGATATCCCAGTCTTCTGCCCGGGCTTGACAGATGGCTCTCTTGGAGACATGCTATATTTCCATACTTTTCGCAAT---------------------------CCTG---GTCTTATTGTCGACGTAGTACAAGATATTAGAGCGATTAACAGTGAGGCTGTGCATGCA---AACCCTAGAAAGACCGGGATGATCATTTTAGGAGGAGGGTTGCCAAAACATCACATTTGCAATGCAAATATGATGCGTAATGGTGCTGATTACGCCGTTTTCATCAACACCGCACAGGAATTTGATGGTAGTGATTCTGGTGCTCGTCCTGATGAAGCTGTCTCATGGGGAAAAATACGTGGTTCTGCTAAATCCGTGAAGGTGCATTGTGATGCAACTATTGCATTCCCGTTACTTGTTGCAGAAACATTTGCTGCAAAGAGAGAGAAATCAGTTGAGCCGAGTTCC------------------------TGA-
>Senecio_vernalis_mRNA_l_AJ238622_1
ATGGAAGAATCTATGAAACAA---------------------------------------------------------GCCTCGGTGATGGAGAACTTGAGATCGGTTGTATTCAAAGAA---TCGGAGAGTTTAGAAGGCACT------TGCGCTAAAATACGTGGCTACGATTTCAACAATGGG---ATTGATTATTCACAGATTCTTAAATCCATGGTTTCAACTGGATTCCAAGCTTCTAATCTTGGTGACGCTATTGAAACCGTGAATCAGATGCTAGATTGGAGGCTTTCTCATGAACAA---GTAACGGAAGATTGCAGCCAGGAAGAAAAGAATCCTACATACAGAGAGTCTATAAAATGCAAAATCTTCCTAGGGTTCACTTCAAACCTCATCTCATCTGGTGTTCGAGATATTATTCGATATCTAGTTCAACATCATATGGTCGATGTAATTGTGACAACAACTGGTGGCATTGAGGAAGATCTCATAAAA---------------TGCCTTGCAGACACATTCAAAGGTGAATTTTCTCTACCTGGTGCCGAATTGCGTTCGAAAGGACTAAATCGTATTGGGAACTTGTTGGTGCCGAATGACAACTATTGTAAGTTTGAGGATTGGATTATTCCGATATTTGACCAAATGTTGGAAGA---ACAAAAAGCAAAGAATGTGTTGTGGACACCATCAAAACTAATAATGCGTTTGGGGAAGGAAATTAATAACGAGAGTTCATATCTATATTGGGCGTATAAGAACGATATCCCAGTCTTCTGCCCGGGCTTGACAGATGGCTCTCTTGGAGACATGCTATATTTCCATACTTTTCGCAAT---------------------------CCTG---GTCTTATTGTCGACGTAGTACAAGATATTAGAGCGATTAACAGTGAGGCTGTGCATGCA---AACCCTAGAAAGACCGGGATGATCATTTTAGGAGGAGGGTTGCCAAAACATCACATTTGCAATGCAAATATGATGCGTAATGGTGCTGATTACGCCGTTTTCATCAACACCGCACAGGAATTTGATGGTAGTGATTCTGGTGCTCGTCCTGATGAAGCTGTCTCATGGGGAAAAATACGTGGTTCTGCTAAATCCGTGAAGGTGCATTGTGATGCAACTATTGCATTTCCGTTACTTGTTGCAGAAACATTTGCTGCAAAGAGAGAGCAATCAGCTGAGCCGAGTTCC------------------------TGA-
>Senecio_vulgaris_hss_l_AJ010120_1
ATGCACAACAACAGCAGCAACAGCAGAGAGTTAATAAAGAAATGG---------------------CCGAGGTCAAACAAAGAAGCAATCGACAGTGCGAGGTCTAATGTATTCAAGGAA---TCCGAGAGTTTAGAAGGCACT------TGTGCTAAAATTGGTGGCTATGATTTCAACAATGGC---ATTGACCACTCAAAGCTTCTTAAATCCATGGTTTCGACCGGATTCCAAGCTTCTAATCTTGGTGATGCTATGATAATCACAAATCAAATGCTGGATTGGAGGCTATCTCATGACGAA---GTACCAGAAAATTGTAGCGAGGAG------GAGAGGAAGAACCGAGAGTCTGTCAAGTGCAAAATCTTCCTAGGGTTTACATCAAACCTCATTTCATCGGGTGTTCGGGAGACTATTTGTTATCTAACTCAACATCGTATGGTCGATGTGCTTGTGACAACAACAGGTGGCATTGAGGAAGATTTCATAAAA---------------TGCCTAGCAAGCACATACAAAGGAGAATTTTCTTTACCCGGAGCTGATTTGAGATCGAAAGGGTTAAATCGCATTGGTAACTTGATAGTGCCTAATGATAATTACATCAAGTTCGAGGACTGGATTATCCCAATTTTTGACCAAATGCTGATAGA---ACAAAAAACACAGAATGTATTATGGACACCATCGAAAATGATAGCACGTTTAGGGAAGGAAATTAATAACGAGACTTCATATCTGTATTGGGCATATAAGAACAATATCCCCGTCTTCTGCCCCTCAATAACAGATGGCTCTGTCGGAGACATGTTATACTTCCATTCAGTTTCCAATCCAGGT---------------------GCAG---GTCTTGTTGTCGATATCGTACAAGATGTCATAGCGATGGATAATGAGGCTGTGCATGCA---AGTCCTCAGAAGACTGGGATAATCATTTTAGGAGGAGGGTTACCAAAGCATCACATTTGCAATGCGAATATGATGCGTAATGGTGCAGATTTTGCTGTTTTTATCAACACCGCCCAGGAGTATGATGGTAGTGATTCTGGCGCACGTCCTGATGAAGCCGTCTCATGGGGGAAAATTAGTAGTACGGGTAAAGCTGTGGAGGTGCATTGTGATGCAACTATTGCATTCCCATTGCTTGTTGCTGAAACCTTTGCCGTAAAGAAAGAGAAGGCATCTAAAGTCAATGGTTTT---------------------TAA-
>AJ704846_1_Petasites_hybridus_mRNA
ATGGGGGAA---------------------------------------------------------TCTTTGAAACAAGCGGCGGTGATTGAGAATTTGAGGTCAGTTGTATTCAAGGAA---TCAGAGAGTTTAGAAGGAACT------TGTGCTAAAATTCGTGGCTACGATTTCAACAATGGG---ATTGATTATTCACAGATTCTTAAATCCATGGCTTCAACTGGATTCCAAGCTTCTAATCTCGGCGACGCTATTGAAACCGTTAATCAAATGCTAGATTGGAGGCTTTCTCATGAACAA---GAAACGGAAGATTGCAGTGAAGAAGAGAAGAATCCTACATACAGAGAATCTATAAGGTGCAAAATCTTCATAGGGTTCACTTCAAATCTCATTTCCTCTGGTGTTCGAGACATTATTCGATATTTAGTTCAACATCATATGGTTGATGTAATTGTGACAACAACTGGTGGTATTGAGGAAGATCTCATAAAA---------------TGCCTCGCAGACACATACAGAGGTGAATTTTCTCTACCTGGCGCTGACTTGCGTTCAAAAGGACTAAATCGTATTGGTAACTTGTTGGTGCCTAATGATAACTACTGTAAGTTTGAAGATTGGATTATACCTATATTTGACCAAATGTTGGAAGA---ACAAAAAACAAAGAATGTATTATGGACACCATCAAAAGTAATAGCATGTTTGGGGAAGGAAATTAATAACAAGTCTTCATATCTATATTGGGCATATAAGAACGATATCCCCGTCTTTTGCCCGGGATTGACAGATGGCTCTCTTGGAGACATGTTATATTTCCATTCTTTTCGCAGT---------------------------CCTG---GTCTTATTGTCGACGTAGTACAGGATATCAGGGCGATTAACAGTGAGGCTGTACATGCA---AACCCTAGGAAGACCGGGATAATCATTTTAGGAGGAGGGCTTCCAAAGCATCACATTTGCAATGCGAATATGATGCGTAATGGTGCTGATTACGCTGTTTTCATTAACACTGCACAGGAGTTTGACGGTAGTGATTCTGGTGCTCGTCCTGATGAAGCCGTGTCATGGGGGAAAATTCGTGGTTCTGCTAAATCCGTCAAGGTGCATTGTGATGCAACTATTGCATTCCCGTTACTTGTTGCAGAAACATTTGCTGCAAAGCGAGAGAAA------------------------------------------TAA-
>Petasites_hybridus_hss1_l_AJ704847_1
ATGGGGTCT------------------------------------------------------------AACAAACAAGCAGAGATGATCGAGAGTGCGAGGTCTGCAGTATTCAAGGAA---TCGGAGAGTTTAGAAGGCACT------TGTGCTAAAATAGGTGGCTACGATTTCAACAATGGG---ATTAATCACTCACAGCTTCTCAAATCCATGGTTTCAACCGGATTCCAAGCTTCTAATCTTGGTGAAGCTATGGAAATTGTCAATCAAATGCTGGATTGGAGGCTATCTCATGAACAA---GTACCAGAAAATTGCAGCGAGGAG------GAGAAGAAGAACCGAGAGTCTGTCAAGTGCAAAGTCTTCCTAGGGTTCACATCAAACCTCATTTCGTCGGGTGTTCGGGAGACTATTCGTTATCTAGCTCAACATCGTATGGTCGATGTGATTGTGACAACAACAGGTGGTATTGAGGAAGATTTCATAAAA---------------TGCCTTGCAAGCACGTACAAAGGTAAATTTTCTTTACCAGGTGCTGATTTGCGATCTAAAGGATTAAATCGCATCGGTAACTTGTTGGTGCCTAATGGTAACTACTGTAAGTTCGAGGATTGGATTATCCCAATATTTGACCAAATGTTGAAAGA---ACAAAAAACAAAGAATGTCTTATGGACACCATCAAAAATAATAGCACGTTTGGGGAAGGAAATTAATAACGAGTCTTCATATCTATATTGGGCATATAGGAACAATATTCCGGTCTTCTGCCCCGCCTTGACAGACGGATCTCTAGGCGACATGTTCTACTTCCATTCAGTTACCAAT---------------------------CCTG---GTCTGGTTGTCGATATCGTACAAGATGTCATAGCGATGGATAATGAGGCTGTGCATGCA---AGTCCTCAGAAGACTGGGATAATCATTTTAGGAGGAGGGTTGCCAAAGCATCACATTTGCAATGCGAATATGATGCGTAATGGTGCTGATTACGCTGTTTTTATTAACACCGCACAGGAGTATGATGGTAGTGATTCTGGTGCTCGTCCTGATGAAGCTGTCTCCTGGGGAAAAATAAGTAGTTCCGGTAAAGCTGTGAAGGTGCATTGTGATGCAACTATTGCATTCCCATTGCTCGTTGCAGAAACCTTTGCTGCAAAGAGAGAGAAAGCATCTAAAGTCAATGGCTTT---------------------TAA-
>Crotalaria_spectabilis_hss1_l_LN810070
ATGAGTGCTGAC---------------------------------------------------------------------------TTAGCATCCGCTCACGCTGCTGTCTTCAAGGAA---TCAGAAAACCTTGAAGGAAAG------TGTGCCAAGATTGAAGGTTATGACTTCAACCGCGGC---ATCAATTATTCTCAACTTCTCAAGTCCTTGGTTAACACTGGTTTTCAAGCTTCCAACCTTGGTGATGCCATCAATGTCGTTAACCAAATGCTTGATTGGAGGCTCTCTGATGAACCC---ATAACCGAGGGCAGTAGCCAAAAAGAAAGAGATTTGAATTACCGAAAGTCCATTACGTGTAAAGTCTTTCTTGGTTTTACCTCTAATCTCATCTCCTCTGGTGTTAGAGAAATTATTCGATTTCTTGCTCAACATCGCTTGGTTGATGTAATTGTCACAACAACAGGAGGCATTGAAGAGGATTTTATAAAG---------------TGTCTTGGGCCAACATACAAAGGAGATTTTGCATTGCGTGGTGCTGAATTGCGCTCAAAGGGGTTGAATCGTATTGGCAATTTGTTGGCCCCTAATGGCAACTACTGCAAATTTGAGGATTGGATCATTCCCATTTTTGATCAACTCTTGAAGGA---ACAAAACGAAGAGAAAGTGACTTGGACACCTTCCAAGATAATTGCTCGATTGGGAAAGGAAATAAACAATGAAAGCTCGTATCTTTATTGGGCATACAAGAACAACATTCCAGTTTTCTGCCCGGGGTTAACAGATGGCTCAATTGGGGACATGTTGTACTTTCATTCCTTTAAAAGC---------------------------CCTG---GTCTAGTTGTGGACATAGTACAAGATGTAAGGGCGATGGATGGTGAAGTAGTACATGCA---AGTCCTAGGAAGACAGGGATGGTTCTTTTAGGAGGCGGTCTTCCAAAGCATCACATTTGCAATGCCAATATGATGCGTAATGGAGCTGACTATGCTGTCTATATTAACACTGCTCAAGAATTTGATGGAAGTGACTCTGGAGCTCGTCCTGATGAGGCCATTTCATGGGGAAAGATTCGAGAATCTGCTAAGACTTCTAAGGTACACTGTGATGCAACAATTGCTTTCCCTCTGTTGGTCGCTGAAACTTTTGCCCCGAGAGTGAAGCTTGATAACAATAATAAAGGTGAGATTCTCAAAGAG---------TAA-
>AJ704838_1_Crotalaria_retusa_mRNA
ATGAGTGAAGAAGTAAAGGAA------------------------------------------------GCAAGTAGTGATGATGTTATTGCATCAGTACACTCCACCGTTTTCAAAGAA---TCAGAAAACCTCGAAGGCAAG------TGCGCTCAGATTGAAGGCTATGATTTCAACGCTGGC---GTCGATTATCATCACCTTCTCAATTCCATGCTCACCACTGGTTTTCAAGCTTCCAACCTCGGTGATGCAATCCATGTCATTAACCAAATGCTAGATTGGAGACTCGCTGATGAACCT---ATAGCTGAGGATTCTAGCACTGAAGAAAGGGATTCCAATTACCGAAACTCTGTTACTTGTAAAGTGTTTCTGGGTTTCACTTCTAATCTCATCTCATCTGGTGTTAGAGATATTGTCAGGTTCCTTTGTCAGCATCACATGGTTGATGTAATTGTTACAACAACAGGTGGCATTGAAGAAGATCTTATAAAG---------------TGCCTTGCACCAACGTACAAAGGAGATTTCTCTCTGCCTGGTGCCTATTTGCGCTCAAAAGGATTGAATCGTATTGGCAATTTGTTGGTTCCTAATGATAACTACTGCAAATTCGAGGACTGGATCATTCCTATCTTCGATCAGATGCTGAAGGA---ACAAAATGAAGAGAATGTCTTATGGACACCATCTAAGTTAGTTGCACGATTGGGAAAAGAAATAAACAATGAGAGCTCTTATCTTTACTGGGCATACAAGAACAACATTTCGGTTTACTGTCCAGGCTTAACGGATGGCTCATTAGGGGACATGTTGTACTTCCATTCCTTCCGCAGC---------------------------CCTG---GTCTGATAGTGGACATAGTGCAAGATATAAGGGCCATCAATGGTGAAGCTGTACATGCT---AGTCCTAGGAAGACTGGCATGATTATTTTAGGAGGTGGCATTCCGAAGCATCACATTTGCAATGCCAATATGATGCGTAATGGTGCCGACTATGCTGTTTTTATCAATACTGCACAAGAATTTGATGGGAGTGATTCTGGTGCTCGTCCAGATGAGGCTGTTTCTTGGGGAAAGATACGAGGATCTGCTAAGACTGTCAAGGTACACTGTGATGCAACTATCGCTTTCCCTCTTCTGGTTGCCGAAACTTTTGCCACCAGAGTAAAACCTTGCCATCAA---------------------------------TAG-
>LN810069_2_Crotalaria_spectabilis_mRNA
ATGAGCGAAGAAGTAAAGGAA------------------------------------------------GCTAGTAGTGATGATGTTATTGCATCAGTACACTCCACCGTTTTCAAAGAA---TCAGAAAACCTCGAAGGCAAG------TGCGCTCAGATTGAAGGCTATGATTTCAACGCTGGC---GTCGATTATCATCACCTTCTCAATTCCATGCTCACCACTGGTTTTCAAGCTTCCAACCTCGGCGATGCAATCCATGTCATTAACCAAATGCTAGATTGGAGACTCGCTGATGAACCT---ATACCTGAGGATTCTACCAATGAAGAAAGGGATTCCAATTACCGAAACTCTGTTACTTGTAAAGTGTTTCTGGGTTTCACTTCTAATCTCATTTCCTCTGGTGTTAGAGATATTGTCAGGTTCCTTTGTCAGCATCACATGGTTGATGTAATTGTTACAACAACAGGCGGCATTGAAGAAGATCTTATAAAG---------------TGCCTTGCACCAACATACAAAGGAGATTTCTCTCTGCCTGGTGCCTATTTGCGCTCAAAAGGATTGAATCGTATTGGTAATTTGTTGGTTCCTAATGACAACTACTGCAAATTCGAGGACTGGATCATTCCTATCTTCGATCAGATGCTGAAGGA---ACAAAATGAAGAGAATGTCTTATGGACACCATCTAAGTTAGTTGCACGATTGGGAAAAGAAATAAACAATGAGAGCTCTTATCTTTACTGGGCTTACAAGAACAACATTTCGGTTTACTGTCCAGGCTTAACGGATGGCTCGTTAGGGGACATGTTGTACTTCCATTCCTTCCGCAGC---------------------------CCTG---GTCTGATAGTGGACATAGTGCAAGATATAAGGGCCATCAATGGTGAAGCTGTACATGCT---AGTCCTAGGAAGACTGGCATGATTATTTTAGGAGGTGGCATTCCGAAGCATCACATTTGCAATGCCAATATGATGCGTAATGGTGCCGACTATGCTGTTTTTATCAATACTGCACAAGAATTTGATGGGAGTGATTCTGGTGCTCGTCCAGATGAGGCTGTTTCTTGGGGAAAGATACGAGGATCTGCTAAGACTGTCAAGGTACACTGTGATGCAACTATCGCTTTCCCTCTTCTGGTTGCCGAAACTTTTGCCACCAGAGTAAAACCTTGCCATCAA---------------------------------TAG-
>Crotalaria_juncea_dhs2c-Cl_AJ968386_1
ATGAGTAGTAAGGGAAGAAATGAAGCTGCTTCTACCACTACTACAACTAATAATAAT------------GATAATAGTGATTATGCTATAGCTTCAGCTCGCTCTGCTGTTTTCAAAGAA---TCTGAAAACCTTGATGGTAAA------TGCCTTCAGATTCAAGGCTATGACTTCAACCGCGGA---GTTCATTATCCTCAGCTTCTTCATTCAATGCTCACCACTGGTTTTCAAGCTTCCAATTTTGCTGATGCTGTTCAAGTCATTAACCATATGCTAGATTGGAGCCTAGCGGATGAACCT---ATAGCTGAGGATTGTAGCAATGAAGAAAGGGATTTGGATCACAGAAAGTCTGTTACTTGCAAAGTGTTTTTGGGTTTCACTTCAAATCTTATCTCTTCTGGTGTTAGAGAGGTTGTGAGGTTCCTTTGTCAGCATCACATGGTTGATGTAATTGTTACAACAACGGGTGGCATTGAAGAAGATCTTATAAAG---------------TGCCTTGCACCAACATATAAAGGAGATTTCTCTCTACCTGGTGCCTATCTGCGATCGAAAGGATTGAATCGTATTGGTAATTTGTTGGTCCCTAATGACAACTATTGCAAATTCGAGGATTGGATCATTCCTATTTTCGATCAGATGTTGACCGA---ACAAAATGAAGAGAATGTCTTATGGACACCATCTAAGTTAATTGCTCGATTGGGAAAAGAAATAAATAATCAAAGCTCTTACCTTTATTGGGCATACAAGAACAACATTCCAGTTTTCTGTCCAGGGTTAACGGATGGCTCACTGGGGGACATGCTGTACTTTCATTCCTTCCGCGAC---------------------------CCTG---GTCTGGTTGTGGACATAGTACAAGATATAAGGGCCATGAATGGGGAAGCTGTACATGCA---AGTCCTAGGAAGACAAGCATGATTATTTTAGGGGGCGGCCTTCCAAAGCATCACATTTGCAATGCCAATATGATGCGTAATGGTGCAGACTATGCTGTTTTCATTAATACTGCACAAGAATTTGATGGGAGTGACTCTGGAGCTCGTCCAGATGAGGCCGTTTCATGGGGAAAGATACGAGGATCAGCTGAGACTGTCAAGGTGCACTGTGATGCAACTATCGCTTTCCCTCTGCTGGTTGCTGAGACTTTTGCCACAAGAGTGAAACCTAGCCATCAA---------------------------------TAG-
>Crotalaria_juncea_dhs2b-Cjl_AJ968385_1
ATGAGTAGTAAGGGAAGAAATGAAGCTGCTTCTACCACTACTACAACTAATAATAAT------------GATAATAGTGATTATGCTATAGCTTCAGCTCGCTCTGCTGTTTTCAAAGAA---TCTGAAAACCTTGATGGTAAA------TGCCTTCAGATTCAAGGCTATGACTTCAACCGCGGA---GTTCATTATCCTCAGCTTCTTCATTCAATGCTCACCACTGGTTTTCAAGCTTCCAATTTTGCTGATGCTGTTCAAGTCATTAACCATATGCTAGATTGGAGCCTAGCGGATGAACCT---ATAGCTGAGGATTGTAGCAATGAAGAAAGGGATTTGGATCACAGAAAGTCTGTTACTTGCAAAGTGTTTTGGGGTTTCACTTCAAATCTTATCTCTTCTGGTGTTAGAGAGGTTGTGAGGTTCCTTTGTCAGCATCACATGGTTGATGTAATTGTTACAACAACGGGTGGCATTGAAGAAGATCTTATAAAG---------------TGCCTTGCACCAACATATAAAGGAGATTTCTCTCTACCTGGTGCCTATCTGCGATCGAAAGGATTGAATCGTATTGGTAATTTGTTGGTCCCTAATGACAACTATTGCAAATTCGAGGATTGGATCATTCCTATTTTCGATCAGATGTTGACCGA---ACAAAATGAAGAGAATGTCTTATGGACACCATCTAAGTTAATTGCTCGATTGGGAAAAGAAATAAATAATCAAAGCTCTTACCTTTATTGGGCATACAAGAACAACATTCCAGTTTTCTGTCCAGGGTTAACGGATGGCTCACTGGGGGACATGCTGTACTTTCATTCCTTCCGCAAC---------------------------CCTG---GTCTGGTTGTGGACATAGTACAAGATATAAGGGCCATGAATGGGGAAGCTGTACATGCA---AGTCCTAGGAAGACAAGCATGATTATTTTAGGGGGCGGCCTTCCAAAGCATCACATTTGCAATGCCAATATGATGCGTAATGGTGCAGACTATGCTGTTTTCATTAATACTGCACAAGAATTTGATGGGAGTGACTCTGGAGCTCGTCCAGATGAGGCCGTTTCATGGGGAAAGATACGAGGATCAGCTGAGACTGTCAAGGTGCACTGTGATGCAACTATCGCTTTCCCTCTGCTGGTTGCTGAGACTTTTGCCACAAGAGTGAAACCTAGCCATCAA---------------------------------TAG-
>Crotalaria_juncea_mRNA_dhs2l_AJ968377
ATGAGTAGTAAGGGAAGAAATGAAGCTGCTTCTACCACTACTACAACTAATAATAAT------------GATAATAGTGATTATGCTATAGCTTCAGCTCGCTCTGCTGTTTTCAAAGAA---TCTGAAAACCTTGATGGTAAA------TGCCTTCAGATTCAAGGCTATGACTTCAACCGCGGA---GTTCATTATCCTCAGCTTCTTCATTCAATGCTCACCACTGGTTTTCAAGCTTCCAATTTTGCTGATGCTGTTCAAGTCATTAACCATATGCTAGATTGGAGCCTAGCGGATGAACCT---ATAGCTGAGGATTGTAGCAATGAAGAAAGGGATTTGGATCACAGAAAGTCTGTTACTTGCAAAGTGTTTTTGGGTTTCACTTCAAATCTTATCTCTTCTGGTGTTAGAGAGGTTGTGAGGTTCCTTTGTCAGCATCACATGGTTGATGTAATTGTTACAACAACGGGTGGCATTGAAGAAGATCTTATAAAG---------------TGCCTTGCACCAACGTATAAAGGAGATTTCTCTCTACCTGGTGCCTATCTGCGATCGAAAGGATTGAATCGTATTGGTAATTTGTTGGTCCCTAATGACAACTATTGCAAATTCGAGGATTGGATCATTCCTATTTTCGATCAGATGTTGACCGA---ACAAAATGAAGAGAATGTCTTATGGACACCATCTAAGTTAATTGCTCGATTGGGAAAAGAAATAAATAATCAAAGCTCTTACCTTTATTGGGCATACAAGGACAACATTCCAGTTTTCTGTCCAGGGTTAACGGATGGCTCACTGGGGGACATGCTGTACTTTCATTCCTTCCGCAAC---------------------------CCTG---GTCTGGTTGTGGACATAGTACAAGATATAAGGGCCATGAATGGGGAAGCTGTACATGCA---AGTCCTAGGAAGACAGGCATGATTATTTTAGGGGGCGGCCTTCCAAAGCATCACATTTGCAATGCCAATATGATGCGTAATGGTGCAGACTATGCTGTTTTCATTAATACTGCACAAGAATTTGATGGGAGTGACTCTGGAGCTCGTCCAGATGAGGCCGTTTCATGGGGAAAGATACGAGGATCAGCTGAGACTGTCAAGGTGCACTGTGATGCAACTATCGCTTTCCCTCTGCTGGTTGCTGAGACTTTTGCCACAAGAGTGAAACCTAGCCATCAA---------------------------------TAG-
>Crotalaria_juncea_mRNA_dhs1l_AJ968376
ATGAGTGAAGAAGTAAAGGAA------------------------------------------------GCTAGTAGTGATGATGTTATTGCATCAGTACACTCCACCGTTTTCAAAGAA---TCAGAAAACCTCGAAGGCAAG------TGCCCTCAGATTCAAGGCTATGATTTCAACACTGGT---GTCCATTATCATCACCTTCTCAATTCCATGCTCACCACTGGTTTTCAAGCTTCCAACCTTGGTGATGCAATCCTTGTCATTAACCAAATGCTAGATTGGAGACTCGCTGATGAACCT---GTAGCTGAGGATTCTAGCAATGAAGAAAGGGATTCCAATTACCGAAACTCTGTTACTTGTAAAGTGTTTCTGGGTTTTACTTCTAATCTCATCTCCTCTGGTGTTAGAGATATTGTCAGGTTCCTTTGTCAGCATCACATGGTTGATGTAATTGTTACAACAACAGGTGGCATTGAAGAAGATCTTATAAAG---------------TGCCTTGCACCAACATACAAAGGAGATTTCTCTCTGCCTGGTGCCTATTTGCGCTCAAAAGGATTGAATCGTATCGGCAATTTGTTGGTTCCTAATGACAACTACTGCAAATTCGAGGATTGGATCATTCCTATCTTCGATCAGATGTTGAAGGA---ACAAAATGAAGAGAATGTCTTATGGACACCATCTAAGTTAGTTGCACGATTGGGAAAAGAAATAAACAATGAGAGCTCTTATCTTTACTGGGCTTACAAGAACAACATTTCGGTTTACTGTCCAGGCTTAACGGATGGCTCATTAGGGGACATGTTGTACTTCCATTCCTTCCGCAGT---------------------------CCTG---GTCTGATAGTGGACGTAGTGCAAGATATAAGGGCCATTAATGGTGAAGCTGTACATGCT---AGTCCTAGGAAGACTGGCATGATTATTTTAGGAGGTGGCATTCCGAAGCATCACATTTGCAATGCCAATATGATGCGTAATGGTGCCGACTACGCTGTTTTTATCAATACTGCACAAGAATTTGATGGGAGTGATTCTGGTGCTCGTCCGGATGAGGCTGTTTCATGGGGAAAGATACGAGGATCTGCTAAGACCGTCGAGGTACACTGTGATGCAACTATCGCGTTCCCTCTTCTGGTTGCTGAAACTTTTGCCACCAGAGTAAAACCTTGCCATCAA---------------------------------TAG-
>Crotalaria_juncea_partial_dhs1-Cj_l_AJ96
ATGAGTGAAGAAGTAAAGGAA------------------------------------------------GCTAGTAGTGATGATGTTATTGCAACAGTACACTCCACCGTTTTCGAAGAA---TCAGAAAACCTCGAAGGCGAG------TGCCCTCAGATTCAAGGCTATGATTTCAACGCTGGC---GTCCATTATCATCACCTTCTCAATTCCATGCTCACCACTGGTTTTCAAGCTTCTAACCTTGGTGATGCAATCCATGTCATTAACCAAATGCTAGATTGGAGACTAGCTGATGAACCT---GTAGCTGAGGATTCTAGCAATGAAGAAAGGGATTCAAATTACCGAAACTCTGTTACTTGTAAAGTGTTTCTGGGTTTTACTTCTAATCTCATCTCCTCTGGTGTTAGAGATATTGTCAGGTTCCTTTGTCAGCATCACATGGTTGATGTAATTGTTACAACAACAGGTGGCATTGAAGAAGATCTTATAAAG---------------TGCCTTGCACCAACATACAAAGGAGATTTCTCTCTGCCTGGTGCCTATTTGCGCTCAAAAGGATTGAATCGTATTGGTAATTTGTTGGTTCCTAATGACAACTACTGCAAATTCGAGGATTGGATCATTCCTATCTTCGATCAGATGTTGAAGGA---ACAAAATGAAGAGAATGTCTTATGGACACCGTCTAAGTTAGTTGCACGATTGGGAAAAGAAATAAACAACGAGAGCCCTTATCTTTACTGGGCATACAAGAACAACATTTCGGTTTACTGTCCAGGCTTAACGGATGGCTCATTAGGGGACATGTTGTACTTCCATTCCTTCCGCAGT---------------------------CCTG---GTCTGATAGTGGACGTAGTGCAAGATATAAGGGCCATTAATGGCGAAGCTGTGCATGCT---AGTCCTAGGAAGACTGGCATGATTATTTTAGGAGGTGGCATTCCGAAGCATCACATTTGCAATGCCAATATGATGCGTAATGGTGCCGACTACGCTGTTTTTATCAATACTGCACAAGAATTTGATGGGAGTGATTCTGGTGCTCGTCCGGATGAGGCTGTTTCATGGGGAAAGATACGAGGATCTGCTAAGACCGTCAAGGTACACTGTGATGCAACTATCGCGTTCCCTCTTCTGGTTGCTGAAACTTTTGCCACCAGAGTAAAACCTTGCCATCAA---------------------------------TAG-
>Crotalaria_scassellatii_mRNA_l_AJ968375
ATGAGTGAAGAAGTAAAGGAAGCAGCT------------------------------------------GGTGGTAGTGATGATGTTATTGCATCAGTACACTCCACCGTTTTCAAAGAA---TCAGAAAACCTCCAAGGGAAG------TGCACTCCGATTGAAGGCTATGATTTCAACAGTGGC---GTCGATTATCATCACCTTCTCAACTCCATGCTCACCACTGGTTTTCAAGCTTCCAACCTTGGTGATGCAATCCAACTCATTAACCAAATGCTAGATTGGAGGCTCGCTGATGAACCT---ATAGCTGAGGATTCTAGCAATGATGAAAGGGATTTGAATTACCGAAACTCTGTTACTTGTAAAGTGTTTCTGGGTTTCACTTCTAATCTCATCTCCTCTGGTGTTAGAGATATTGTCAGGTTCCTTTGTCAGCATCACATGGTTGATGTAATTGTTACAACAACAGGTGGCATTGAAGAAGATCTTATAAAG---------------TGCCTTGCACCAACATATAAAGGAGATTTCTCTCTGCCCGGTGCCTATCTGCGCTCAAAAGGATTGAATCGCATTGGTAATTTGTTGGTTCCTAATGACAACTACTGCAAATTCGAGGACTGGATCATTCCTATCTTTGATCAGATGTTGAAGGA---ACAAAATGAAGAGAATGTCTTATGGACACCATCTAAGTTAATTGCTCGATTGGGAAAAGAAATAAACAATGAAAGCTCTTACCTTTACTGGGCATACAAGAACAACATTCCGGTTTACTGTCCAGGCTTAACGGATGGCTCATTAGGGGACATGTTGTACTTCCATTCCTTCCGCAGC---------------------------CCCG---GTCTGATTGTCGACATAGTGCAAGATATAAGGGCCATTAATGGTGAAGCTGTACACGCT---AGTCCTAGGAAGACTGGCATGATTATTTTAGGAGGTGGCCTTCCGAAGCATCACATTTGCAATGCCAATATGATGCGTAATGGTGCTGACTATGCTGTTTTTATCAATACTGCACAAGAATTTGATGGGAGTGACTCTGGAGCTCGTCCAGATGAGGCTGTTTCATGGGGAAAGATACGAGGATCAGCTAAGACTGTCAAGGTACACTGTGATGCAACAATCGCTTTCCCTCTTCTGGTTGCTGAAACTTTTGCCACCAGAGTAAAACCTTGCCATCAA---------------------------------TAG-
>HF911506_Ipomoea_hederifolia_hss1_gene
ATGGGGGAAGCCATTAAAGATGAG------------------------------------------------------AATGGAGCTTTGGGATGTGCACACGCTGCAGTATTCAAGAAA---TCAGAGAGCCTTGACGGG---------TGCATGAAAATTGAGGGCTATGATTTCAACAATGGC---GTTCACTATCCTCAGTTACTCAACTCCCTGCTCTCAACTGGCTTCCAAGCATCCAACCTCGGCAAAGCCATCCAAATTGTTAATGAAATGCTTGATTGGAGGCTTTCCCATGAACCC---ACAATGGAAGACTGCAATGCTAAAGAGAAAGATCCAGCTTATAGAGACTCAGTGACTACCAAAATCTTCTTAGGCTTCACATCCAACCTTGTTTCTTCTGGTGTTCGAGAAACAATTCGCTATCTCCTTCAGCACAACATGGTTGATGTAGTGGTGACAACAGCGGGTGGTATAGAGGAGGATCTCATAAAA---------------TGTCTTGCGCCAACTTATAAAGGCGATTTTTCGTTGCCAGGTTCTATGCTACGCTCAAAGGGGTTGAACCGCATTGGTAATTTGTTGGTTCCAAATGACAATTACTGCAAATTTGAAGACTGGATAATTCCCATTTTTGACCAAATGTATGAAGA---GCAAACAAAACAGAATGTATTATGGACACCATCTAAAGTTATTGCTCGCCTTGGGAAAGAGATTAATGATGAGAGCTCATATTTATACTGGGCATACAAGAATGGAATTCCTGTCTTCTGTCCTGGTTTAACTGATGGCTCTCTAGGAGACATGTTATACTTCCATTCTTTCAAAAAGGAAGTTGTAGATAATTCAGACCATCATCCTG---GTCTAATCATTGACATTGTAGGAGATGTTAGGGCTATGGATGATGAGGCTGTTCATGCC---AGTCCTAGGAAGACCGGAGCGCTTATCCTTGGCGGAGGGCTGCCTAAACATCATATCTGTAACGCGAATATGATGCGCAATGGTGCAGATTTTGCAGTTTACATCAACACGGCCCAGGAGTTCGATGGAAGCGATTCTGGTGCCCGCCCTGATGAAGCTGTGTCGTGGGGAAAAATACGCGATATAGACAAAGCCGTGAAGGTACACAGTGATGCAACCATTGCTTTCCCTCTTTTGGTAGCAGAGACATTTGCAACTAAAGCTATAAAATTTCAT------------------------------------TGA-
>AJ704845_Ipomoea_hederifolia_mRNA_dhs1
ATGGGAGAAGATACCAGAGAT------------------------------------------------------CAGAACCGAGTTATGGACGCCGTACGGGCTACAGTATTTAAGAAA---TCGGAGAGCCTCGACGGCGAAGGCGGCTGCACCAAAATCGAGGGCTACGATTTCAATCGCGGC---GTTGACTACCCTCAGCTATTGAACTCGCTGCTCTCCACTGGCTTCCAAGCATCCAACCTTGGCGAAGCCATCCAAATTGTTAATGAAATGCTTGATTGGAGACTATCCCAAGAACCC---ATAATGGAAGATTGCGATGAGGAAGAGAAAGACCCTGCTTATAGAGACACGGTGACAAGCAAAATCTTCTTAGGCTTCACGTCCAACCTTGTTTCTTCTGGTGTTCGAGACACAATTCGTTATCTTGTTCAGCATCACATGGTTGATGTAGTGGTTACAACGGCTGGTGGTATTGAGGAGGACCTCATAAAA---------------TGTCTTGCACCAACTTACAAGGGTGATTTTTCTTTACCAGGAGCTGTATTACGCTCAAAGGGGTTGAATCGCATTGGTAATTTGTTGGTTCCAAATGACAATTATTGCAAATTTGAAGACTGGATCATCCCAATTTTCGACCAGATGTATGAAGA---GCAAACCAAACAGAATGTATTATGGACACCATCTAAAGTTATTGCTCGCCTGGGGAAAGAAATTAATGATGAAAGCTCGTATTTATACTGGGCATACAAGAACAAAATTCCTGTCTTCTGTCCTAGTTTAACTGATGGCTCTCTAGGCGACATGTTATACTTCCATTCTTTCAGAAAGGAAGATCCAAATAATCCAGACCACAACCCCG---GTCTAATCATTGACATCGTGGGAGATATCAGGGCCATGAATGGTGAGGCTGTTCATGCT---GGTTCCAGGAAGACTGGAGTGATCATCCTTGGCGGAGGGTTGCCTAAACATCATATTTGCAATGCCAATATGATGCGCAATGGTGCAGATTATGCAGTCTACATCAACACGGCCCAAGAGTTTGATGGAAGTGATTCCGGTGCCCGTCCTGATGAAGCTGTGTCGTGGGGAAAAATACGCGGTGGAGCAAAAACCGTGAAGGTACATTGTGATGCAACCATTGCTTTCCCCCTTTTGGTGGCTGAGACATTCGCAACTAAACCTAAAAATTCCACAGGCAATCAA---------------------------TAG-
>HF911505_Ipomoea_neei_hss1_gene
ATGGGGGAAGCCATTAAAGATGAG------------------------------------------------------AATGGAGCTTTGGGATGTGCACACGCTGCAGTATTCAAGAAA---TCAGAGAGCCTTGACGGG---------TGCATGAAAATTGAGGGCTATGATTTCAACAATGGC---GTTCACTATCCTCAGTTACTCAACTCCCTGCTCTCAACTGGCTTCCAAGCATCCAACCTCGGCAAAGCCATCCAAATTGTTAATGAAATGCTTGATTGGAGGCTTTCCCATGGACCC---ACAATGGAAGACTGCAATGCTAAAGAGAAAGATCCAGCTTATAGAGACTCAGTGACTACCAAAATCTTCTTAGGCTTCACATCCAACCTTGTTTCTTCTGGTGTTCGAAAAACAATTCGCTATCTCCTTCAGCACAACATGGTTGATGTAGTGGTGACAACAGCGGGTGGTATAGAGGAGGATCTCATAAAA---------------TGTCTTGCGCCAACTTATAAAGGCGATTTTTCGTTACCAGGTTCTATGCTACGCTCAAAGGGGTTGAACCGCATTGGTAACTTGTTGGTTCCAAATGACAATTACTGCAAATTTGAAAACTGGATCCTTCCCATTTTTGGCCAAATGTATGAAGA---GCAAACAAAACAGAATGTATTATGGACACCATCTAAAGTTATTGCTCGCCTTGGGAAAGAGATTAATGATGAGAGCTCATATTTATACTGGGCATACAAGAATGGAATTCCTGTCTTCTGTCCTAGTTTAACTGATGGCTCTCTAGGAGACATGTTATACTTCCATTCTTTCAAAAAGGAAGTTGTAGATAATTCAGACCATCATCCTG---GTCTAATCATTGACATTGTAGGAGATGTTAGGGCTATGGATGATGAGGCTGTTCATGCC---AGTCCTAGGAAGACCGGAGCGCTTATCCTTGGCGGAGGGCTGCCTAAACATCATATCTGTAACGCGAATATGATGCGCAATGGTGCAGATTTTGCAGTTTACATCAACACGGCCCAGGAGTTCGATGGAAGTGATTCTGGTGCCCGCCCTGATGAAGCTGTGTCGTGGGGAAAAATACGCGATATAGACAAAGCTGTGAAGGTACACTGTGATGCAACCATTGCTTTCCCTCTTTTGGTAGCAGAGACATTTGCAACTAAAGCTATAAAATTTCAT------------------------------------TGA-
>HF911504_Ipomoea_neei_dhs1_gene
ATGGGAGAAGATACCAGAGAT------------------------------------------------------CAGAACCGAGTTATGGACGCCGTACGGGCTACAGTATTTAAGAAA---TCGGAGAGCCTCGACGGCGAAGGCGGCTGCACCAAAATCGAGGGCTACGATTTCAATCGCGGC---GTTGACTACCCTCAGCTATTGAACTCGCTGCTCTCCACTGGCTTCCAAGCATCCAACCTTGGCGAAGCCATCCAAATTGTTAACGAAATGCTTGATTGGAGACTATCCCAAGAACCC---ATAATGGAAGATTGTGAGGAGGAAGAGAAAGACCCTGCTTATAGAGACACGGTGACTAGCAAAATCTTCTTAGGCTTCACGTCCAACCTTGTTTCTTCTGGCGTTCGAGACACAATTCGTTATCTTGTTCAGCATCACATGGTGGATGTAGTGGTTACAACGGCTGGTAGTATTGAGGAGGACCTCATAAAA---------------TGTCTTGCACCAACTTACAAGGGTGATTTTTCTTTACCAGGAGCTGTATTACGCTCAAAGGGATTGAATCGCATTGGTAATTTGTTGGTTCCAAATGACAATTACTGCAAATTTGAAGACTGGATCATCCCAATTTTCGACAAGATGTATGAAGA---GCAAACCAAACAGAATGTATTATGGACACCATCTAAAGTTATTGCTCACCTAGGGAAAGAAATTAACGACGAAAGCTCGTATTTATACTGGGCATACAAGAACAAAATTCCTGTCTTCTGTCCTAGTTTAACTGATGGCTCTCTAGGCGACATGTTATACTTCCATACTTTCAGAAAGGAAGATCCAAATAATCCAGACCACAACCCTG---GTCTAATCATTGATATTGTGGGAGATATCAGGGCCATGAATGGTGAGGCTGTTCATGCT---GGTTCCAGGAAGACTGGAGTGATCATCCTTGGTGGAGGGTTGCCTAAACATCATATTTGCAATGCCAATATGATGCGCAATGGTGCAGATTATGCAGTCTACATCAACACGGCCCAAGAGTTTGATGGAAGTGATTCCGGTGCCCGTCCTGATGAAGCTGTGTCGTGGGGAAAAATACGCGGTGGAGCAAAAACAGTGAAGGTACATTGTGATGCAACCATTGCTTTCCCCCTTTTGGTGGCTGAGACATTCGCAACTAAAGCTAAAAATTCCACAGGCAATCAA---------------------------TAG-
>HF911510_Ipomoea_purpurea_dhs2_gene
ATGGGAGAAGATACCAGAGAT------------------------------------------------------CAGAACCGAGTTATGGACGCCGTACGAGCTACAGTATTTAAGAAA---TCGGAGAGCCTCGATGGCGGCGGC---TGCACCAAAATTGAGGGCTACGATTTCAATCGCGGC---GTTGACTACCCTCAGCTATTGAACTCACTGCTCTCCACTGGCTTCCAAGCATCCAACCTTGGCGAAGCCATCCAAATTGTTAACGAAATGCTTGATTGGAGGCTATCCCAAGAACCC---ATAATGGAAGATTGCGATGAGGAAGAGAAAGACCCTGCTTATAGAGACTCAGTGACTAGCAAAATCTTCTTAGGCTTCACGTCCAACCTTGTTTCTTCTGGCGTTCGAGACACAATTCGCTATCTTGTTCAGCATCACATGGTGGATGTAGTGGTTACAACGGCTGGTGGTATTGAGGAGGACCTCATAAAA---------------TGTCTTGCACCAACTTACAAGGGTGATTTTTCTTTACCTGGAGCTGTATTACGCTCAAAGGGATTGAACCGCATTGGTAATTTGTTGGTTCCAAATGACAATTACTGCAAATTTGAAGACTGGATCATCCCAATTTTCGACCAGATGTATGAAGA---GCAAACCAAACAGAATGTATTATGGACACCATCTAAAGTTATTGCTTGCCTAGGGAAAGAAATTAATGATGAAAGCTCGTATTTATACTGGGCATACAAGAACAAAATTCCTGTCTTCTGTCCTAGTTTAACTGATGGCTCTCTAGGCGACATGTTATACTTCCATTCTTTCAGAAAGGACGATCCAAATAATCCAAACCACAACCCTG---GTCTAATCATTGACATCGTGGGAGATATCAGGGCCATGAATGGTGAGGCTGTTCATGCT---GGTTCTAGGAAGACTGGAGTGATTATCCTTGGCGGAGGGTTGCCTAAACATCATATTTGCAATGCCAATATGATGCGCAATGGTGCAGATTATGCAGTCTACATCAACACGGCCCAAGAGTTCGATGGAAGTGATTCCGGTGCCCGTCCTGATGAAGCTGTGTCATGGGGAAAATTACGTGGTGGAGCAAAAACAGTGAAGGTACATTGTGATGCAACCATTGCTTTCCCCCTTTTGGTAGCTGAGACATTTGCAACTAAAGCTAAAAATTCCACAGGCAATCAA---------------------------TAG-
>HF911517_Merremia_quinquefolia_mRNA_dhs1
ATGGGAGAAGCCACGAGAGAT------------------------------------------------------CAGAACAGAGTTATGGACGCCGTAAGAGCTACGGTGTTTAAGAAA---TCGGAGAGCCTCGACGGCGGC------TGCACCAAAATTGAGGGTTACGATTTCAATCGCGGC---GTGGACTACCCTCAGCTGTTCAAGTCCCTGCTGTCCACTGGCTTCCAAGCATCCAACCTCGGCGAAGCCATCCAAATTGTTAACGAAATGCTTGATTGGAGGCTCTCCCATGAACTG---ATAACAGAAAATTGTGATGAGGAGGAGAAAGATCCTGCTTATAGAGACTCGGTGACTAGCAAAATCTTCTTAGGCTTCACGTCCAACCTTGTTTCTTCTGGTGTTCGAGACACAATTCGGTATCTTGTTCAGCATCACATGGTTGATGTAGTGGTTACAACAGCTGGTGGTATTGAGGAAGACCTCATAAAA---------------TGTCTTGCACCAACTTACAAGGGTGATTTTTCTTTACCTGGAGCTGCATTACGCTCAAAGGGATTGAACCGCATTGGTAACTTGTTGGTTCCAAATGACAATTACTGCAAATTCGAAGACTGGATCATCCCAATTTTTGACCAGATGTATGAAGA---GCAAACCAAACAGAATGTATTATGGACACCATCTAAAGTTATTGCTCGCCTAGGGAAAGAAATTAATGATGAAAGCTCGTATTTATACTGGGCATACAAGAACAAAATTCCTGTCTTCTGCCCTAGTTTAACTGATGGCTCTCTAGGCGACATGTTGTACTTCCATTCTTTCAGAAAGGAAGATCCAAATAATCCAGATCGTTACCCTG---GTCTAATCATTGACATTGTGGGAGATATCAGGGCCATGAATGGTGAGGCTGTTCATGTT---GGTTCTAGGAAGACTGGAGTGATTATCCTTGGCGGAGGGTTGCCTAAACATCATATTTGCAATGCCAATATGATGCGCAATGGTGCAGATTATGCAGTCTACATCAACGCAGCCCAAGAGTTCGATGGAAGTGATTCTGGTGCCCGTCCTGATGAAGCTGTGTCATGGGGAAAAATACGTGGTGGAGCAAAAACTGTGAAGGTACATTGTGATGCAACCATTGCTTTCCCCCTTTTGGTAGCAGAGACATTCGCAACTATAGCTAAAAAATCCACCGACACTCTA---------------------------TAG-
>HF911518_Merremia_quinquefolia_mRNA_hss1
ATGGGAGAAGTCTTC---------------------------------------------------------------AATGGCGCTATGGACTCTGCACGCGCTGCAGTGTTTAAGAAA---TCGGAGAGCCTTGACGGC---------AACATGAAAATTGAGGGCTACGATTTCAATCGCGGC---GTTGACTACCCTCACTTACTCAAATCCCTGCTGTCCACTGGTTTCCAAGCATCCAACCTCGGCGAAGCCATCAAAATTGTTAATGACATGCTTGACTGGAGGCTTTCCCATGAACCC---ATAACTGAAGATTGCAAACCGGAGGAGAGAGATCCTGCTTATAGAGACTCAGTCACCACCAAAATCTTCTTAGGCTTCACATCCAACCTGGTTTCTTCGGGGGTTCGAGAGAATATTCGTTATCTTCTCCAGCATCGCATGGTTGATGTAGTGGTTACAACAGCGGGTGGTATCGAAGAGGACCTTATAAAG---------------TGTCTTGCACCAACTTATAAAGGCGATTTTTCCTTGAAAGGATCTGTACTGCGCTCAAAGGGATTGAACCGCATAGGTAACTTGATTGTGCCAAATGACAATTACTGCAAGTTTGAAGACTGGATCATGCCCATTTTCGACCAGATGCATGAAGA---GCAAACCAAACAGAATGTATTATGGACACCATCAAAAGTTATTGCTCGCCTGGGGAAAGAAATTAATAATGAGAGCTCGTACTTATACTGGGCACACAAGAATGGAATTCCTGTCTTCTGTCCTAGTTTAACCGATGGCTCTATAGGCGACATGTTATACTTCCATTCTTTCACGAAGGAAGCTGGAGATAATCCGGACCGTCATCCTG---GTCTAATCGTCGACATTGTAGGAGATGTGAGGGCTATGGATGGTGAGGCAGTTCATGCC---AGTCCTAGGAAGACTGCAGCGATTATCCTTGGAGGAGGGCTACCTAAACATCATATCTTCAATGCGAATATGATGCGCAATGGCGTAGATTTTGCAGTGTACATCAACACGGCCCAGGAGTATGATGGAAGCGACTCTGGTGCGCGCCCTGATGAGGCTGTGTCGTGGGGAAAGATACGCGGTGGAGCCAAGACTGTGAAGGTACATTGTGATGCAACCATTGCTTTCCCACTTTTGGTAGCAGAGACATTTGCAGCTAAGGCTAATAAAAGGCAC------------------------------------TGA-
>HF911519_Ipomoea_meyeri_mRNA_dhs1_gene
ATGGGAGAAGATACCAGAGAT------------------------------------------------------CAGAGCCGAGTTATGGACGCCGTACGAGCTACAGTATTTAAGAAA---TCGGAGAGCCTCGACGGCGAAGGCGGCTGCACCAAAATCGAGGGCTACGATTTCAATCGCGGC---GTTGACTACCCTCAGCTATTGAACTCACTGCTCTCCACTGGCTTCCAAGCATCCAACCTTGGCGAAGCCATCCAAATTGTTAACGAAATGCTTGATTGGAGGCTATCCAAAGAACCC---ATAATGGAAGATTGCGATGAGGAAGAGAAAGACCCTGCTTATAGAGACTCCGTAACTAGCAAAATCTTCTTAGGCTTCACATCCAACCTTGTTTCTTCTGGCGTTCGGGACACAATTCGTTATCTTGTTCAGCATCACATGGTTGATGTAGTGGTTACAACGGCTGGTGGTATTGAGGAGGACCTCATAAAA---------------TGTCTTGCACCAACTTACAAGGGTGATTTTTCTTTACCTGGAGCTGTATTACGCTCAAAGGGATTGAACCGCATTGGTAATTTGTTGGTTCCAAATGACAATTACTGCAAATTTGAAGACTGGATCATCCCAATTTTTGACCAGATGTATGAAGA---GCAAACCAAACAGAATGTAGTATGGACACCATCTAAAGTTATTGCTCGCCTAGGGAAAGAAATTAATGATGAAAGCTCGTATTTATATTGGGCATACAAGAACAAAATTCCTGTCTTCTGTCCTAGTTTAACTGATGGCTCTCTAGGCGACATGTTATACTTCCATACTTTCAGAAAGGAAGATCCAAATAATCCAGACCACAACCCTG---GTCCAATCATTGACATCGTGGGAGATATCAGGGCCATGAATGGTGAGGCTGTTCATGCT---GGTTCTAGGAAGACTGGAGTGATTATCCTTGGCGGCGGGTTGCCTAAACATCATATTTGCAATGCCAATATGATGCGCAACGGTGCAGATTATGCAGTCTACATCAACACGGCCCAAGAGTTTGATGGAAGTGATTCCGGTGCCCGTCCTGATGAAGCTGTGTCATGGGGAAAAATACGCGGTGGAGCAAAAACAGTGAAGGTACATTGTGATGCAACCATTGCTTTCCCCCTTTTGGTAGCTGAGACATTCGCAACTAAAGCTAAAAATTCCACAGGCAATCAA---------------------------TGA-
>HF911520_Ipomoea_meyeri_mRNA_hss1_gene
ATGGGGGAAGCCATTAAAGATGAG------------------------------------------------------AATGGAGCTTTGGGCTCTGCACACGCTGCAGTGTTTAAGAAA---TCAGAGAGCCTTGAAGGC---------AACCTGAAGATTGAGGGCTATGATTTCAACCATGGA---GTTCACTATCCTAAGTTACTCAACTCCCTGCTGTCAACTGGTTTCCAAGCATCCAACTTCGGCAGAGCCATCCAAATTGTTAATGAAATGCTTGATTGGAGGCTTTCCCATGAACCC---ACAATGGAAGGCTGCAGCGCTAAAGAGAAAGATCCAGCTTATAGAGACTCAGTCACTACCAAAATCTTCTTAGGCTTCACATCCAATCTTGTTTCTTCTGGTGTTCGAGAAACGATTCGCTATCTCCTTCAGCACCGCATGGTTGATGTAGTGGTGACAACAGCTGGTGGTATAGAGGAAGATCTCATAAAA---------------TGTCTTGCGCCAACTTATAAAGGCGATTTTTCGTTACAAGGTTCTATGCTACGCTCAAAGGGGTTGAACCGCATTGGTAACTTGTTGGTTCCAAATGACAATTACTGCAAATTTGAAAACTGGATCATTCCTATCTTTGACCAAATGTATGAAGA---GCAAACCAAACAGAATGTATTATGGACACCATCTAAAGTTATTGCTCGCCTTGGGAAAGAGATTAATGATGAGAGCTCGTATTTATACTGGGCATACAAGAACGGAATTCCTGTCTTCTGTCCTAGTTTAACTGATGGCTCTATAGGAGACATGCTATACTTCCATTCTTTCAAAACGGAAGTTGCAGATAATTCAGACCATCATCCTG---GTCTAATCATTGACATTGTAGGAGATGTCAGGGCTATGGATGGTGAGGCAGTTCATGCC---GGTTCTAGGAAGACCGGAGCCATTATCCTTGGCGGAGGCCTGCCGAAACACCATATCTGTAACGCGAATATGATGCGCAATGGTCTAGATTTTGCAGTTTACATCAACACGGCCCAGGAGTTCGATGGAAGCGATTCAGGCGCTCGCCCTGACGAAGCTGTTTCGTGGGGGAAAATACGCGATATAGCCAAAGCTGTGAAGGTACACTGTGAGGCAACCATTGCTTTCCCCCTTTTGGTAGCAGAGACAGTTGCAACTAAAGCTATAAAATTTCAT------------------------------------TAA-
>HF911522_Ipomoea_alba_mRNA_dhs1_gene
ATGGGAGAAGATACCAGAGAT------------------------------------------------------CAGAACCGAGTTATGGACGCCGTACGAGCTACAGTATTTAAGAAA---TCGGAGAGCCTCGACGGCGAAGGCGGCTGCACCAAAATCGAGGGCTACGATTTCAATCGCGGC---GTTGACTACCCTCAGCTATTGAACTCACTGCTCTCCACTGGCTTCCAAGCATCCAACCTTGGCGAAGCCATCCAAATTGTTAACGAAATGCTTGATTGGAGGCTATCCCGAGAACCC---ATAATGGAAAATTGTGATGAGGAAGAGAAAGACCCTGCTTATAGAGACTCGGTGACTAGCAAAATCTTCTTAGGCTTCACGTCCAACCTTGTTTCTTCTGGCGTTCGAGACACAATTCGTTATCTTGTTCAGCATCACATGGTTGATGTAGTGGTTACAACGGCTGGTGGTATTGAGGAGGACCTCATAAAA---------------TGTCTTGCACCAACTTACAAGGGTGATTTTTCTTTACCTGGAGCTGTATTACGCTCAAAGGGATTGAACCGCATTGGTAATTTGTTGGTTCCAAATGACAATTACTGCAAATTTGAAGACTGGATCATCCCAATTTTCGACCAGATGTATGAAGA---GCAAACCAAACAGAATGTATTATGGACACCATCTAAAGTTATTGCTCGCCTAGGGAAAGAAATTAATGATGAAAGCTCGTATTTATACTGGGCATACAAGAACAAAATTCCTGTCTTCTGTCCTAGTTTAACTGATGGCTCTCTAGGCGACATGTTATACTTCCATACTTTCAGAAAGGAAGATCCAAATAATCCAGACCAAAACCCTG---GTCTAATCATTGACATCGTGGGAGATATCAGGGCAATGAATGGTGAGGCTGTTCATGCC---GGTTCTCGGAAGACTGGAGTGATTATCCTCGGCGGAGGGTTGCCTAAACATCATATTTGCAATGCCAATATGATGCGCAATGGTGCGGATTATGCAGTCTACATTAACACGGCCCAAGAGTTTGATGGAAGTGATTCCGGTGCCCGTCCCGATGAAGCTGTGTCGTGGGGAAAAATACGTGGTGGAGCAAAAACAGTGAAGGTACATTGTGATGCAACCATTGCTTTCCCCCTTTTGGTAGCTGAGACATTTGCAACTAAAGCTAAAAATTCCACAGGCAATCAA---------------------------TGA-
>HF911523_Ipomoea_alba_mRNA_hss1_gene
ATGGGGGAAGCCATTAAAGATGAG------------------------------------------------------AATAAAGCTTTGGGATCTGCACACGCTGCAGTATTTAAGAAG---TCAGAGAGCCTTGAGGGG---------TGCTTGAAAATTGAGGGCTATGATTTCAACCATGGC---GTTCACTATCCTCACTTACTCAACTCCATGCTCTCAACTGGCTTCCAAGCATCCAACCTTGGCAAAGCCATCCAAATTGTTAACGAAATGCTTGATTGGAGGCTTTCCCATGAACCC---ATAATGGAAGAGTGCAATAGTAAAGAGAAAGATCCTGCCTATAGAGACTCAGTGACTACCAAAATCTTCTTAGGCTTCACATCCAATCTTATTTCTTCTGGTGTTCGAGACACCATTCGCTATCTCCTTCAGCACCGCATGGTTGATGTAGTGGTGACAACAGCCGGTGGTATAGAGGAGGATCTCATAAAA---------------TGTCTTGCGCCAACTTATAAAGGCGATTTTTCGTTACCAGGCTCTATGCTACGCTCAAAGGGGTTGAACCGCATTGGTAACTTGTTGGTTCCTAATGACAATTACTGCAAATTTGAAGACTGGATCATTCCCATTTTTGACCAAATGTATGAAGA---GCAAACCAAACAGAATGTATTATGGACACCATCTAAAGTTATTGCTCGCCTTGGGAAAGAGATTAATGATGAGAGCTCATATTTATACTGGGCATACAAGAACGGAATTCCTGTCTTCTGTCCTAGTTTAACTGATGGCTCTCTAGGAGACATGTTATACTTCCATTCTTTCAACAAGGAAGTTGCAGATAATTCAGACCATAATCCTG---GTCTAATCGTTGACATTGTAGGAGATATCAGGGCTATGAATGGCGAGGCTGTTCATGCC---GGTTCTAGGAAGACCGGAGCGCTTATCCTTGGCGGAGGGCTGCCTAAACACCATATCTGTAACGCGAATATGATGCGAAATGGTGCAGATTTCGCAGTTTACATCAACACGGCCCAGGAGTTCGATGGGAGTGATTCTGGTGCCCGCCTTGATGAAGCTGTGTCGTGGGGGAAAATACGCAATGGAGCGAAAGCTGTGAAGGTACACTGTGATGCAACCATTGCTTTCCCCCTTTTGGTAGCAGAGACATTTGCAACTAAAGCTATAAAATTTCAT------------------------------------TGA-
>AJ704851_Symphytum_officinale_mRNA_hss1
ATGGGGGAAGTAGCCGCTGCTGCCAGC---------------------------------------------AACAACAACTCTGCCTTAGACTCTGTAAGGTCTGCCTTGTTTAAGAAA---TCAGAGAATTTGGAAGGATCC------TCTAATAAGATCATTGGCTATGACTTCAATGGAGGA---GTTAACTACGACCTTCTTCTCAAATCATATGTCGCCTCTGGCTTTCAGGCTTCTCATCTTGGAGATGCCATCCAAATTGTTAATGACATGCTAAGCTGGAGATTATCTCATGAAAGT---CCAACAGAAGACTGCAGTGAAGAGGAGAAAGATACATTATTCAGAGAATCCGTTAAGTGCAAGATTTTTCTTGGTTTCACTTCAAATCTTGTTTCTTCTGGACTGCGTGAGACATTTAAATATCTGGCTCAACATCGCATGGTGGATGTGATGGTTACAACAGCTGGTGGAATAGAAGAGGACCTTATAAAA---------------TGTCTTGGACATACTTACAAAGGTGATTTTGCCTTACCTGGAGCTATGCTAAGATCAAAAGGACTCAACCGCATTGGTAATATGTTGGTTCCTAATGATAATTACTGTAAGTTTGAGGACTGGATAATGAACATTTTGGACAAGATGTTAGAAGA---ACAAATAAACGAGAAAAAACTGTGGACACCATCTACTGTTATTGCTCGACTTGGAAAAGAAATCAATGACGAGAGCTCCTACTTGTACTGGGCATACAAGAACAACATTCCAGTGTTTTGCCCAGCTTTGACTGATGGTTCAATTGGAGACATGTTGTACTTGCATGCCAGCCGCAACAAA------------------------CCCA---GTTTAATCGTTGACATTGTTCAGGATGTAAGTGCTATGGACAATGAATCAGTGAATGTTGTTAGTCCAAGAAAGACAGGGATAATAATCCTGGGTGGTGGACTGCCTAAGCATCACATTTGCAATGCCAACATGATGCGTGGAGGCGCTGATTTTGCTGTCTATATCAATACTGCCCAAGAATTTGATGGAAGTGATTCTGGCGCCCGGCCTGATGAAGCTGTTTCGTGGGGGAAAATCCGCGAAAACGCCAAGAAAGTTAAGGTTCATTGTGATGCAACAATTGCCTTCCCTTTGGTGGTGGCTGAAACCTTTGCTGCAAAACAGGCAAATAATTTATCTAAG------------------------------TGA-
>AJ704852_Symphytum_officinale_mRNA_dhs1
ATGGGTGAAGCCATGAAAGAG---------------------------------------------------------CAGCAACTTTTGGAAACAATAAGGTCAGTAGTTCTAAAGCAA---TCAGAGAATCTTCAAGATAAA------TGCACCAAAATCCAAGGCTATGATTTTAATCAAGGA---GTTAACTATCAAGAACTTCTCAAATCTTTGTCATCAACTGGATTTCAAGCCTCCAATCTTGGTGATGCAATTCAAGTCGTCAATGAGATGCTAGATTGGAAGCTGTCAAATGAATGC---CCCGCAGAGGACTGTAGTGAAAAGGAGAAAGAGCCAGCCTATAGAGAATCAGTCAAGTGCAAGATATTTCTTGGATTTACTTCTAATCTAGTTTCTTCTGGGATTCGAGATATCATTCGATATCTTGTTCAGCATCATATGGTTGATGTAGTTGTTACAACAGCTGGTGGTGTAGAAGAGGATCTCATAAAA---------------TGCCTTGCTCCTACATATAGAGGTGACTTTTCTCTACCTGGGGCCGATCTCCGTTCAAAAGGGCTGAACCGAATTGGAAATTTACTGGTCCCTAATGATAATTATTGCAAATTTGAGGATTGGATTATGAACATCTTCGATCAAATGTTGGAGGA---GCAAAACACAAAGAAAATTTTGTGGACACCATCTAAAGTCATATCTCGGCTTGGGAAAGAAATCAATGACGAGAGCTCGTACCTGTACTGGGCACACAAGAACAACATACCCATCTACTGCCCTGGTTTGACCGATGGCTCTCTAGGCGACATGCTATACATACATTCTATACGCAAA------------------------GATCCTG---GTCTAGTTGTTGATGTTGTGCAAGATATTAGGTCCATGAATGGCGAGGCTGTACATGTT---GGTCTGAGAAAGACTGGGATGATTATTCTAGGGGGAGGGTTGCCCAAACATCACATATGCAATGCAAACATGATGCGAAATGGTGCTGATTTTGCCGTATTTATCAACACAGCTCAGGAGTTTGATGGAAGTGACTCCGGGGCACGTCCAGATGAAGCGGTGTCATGGGGAAAAATACGAGGTTCTGCTAAGACTGTGAAGGTCCACTGTGATGCAACGATTGCTTTCCCGCTCCTTGTTGCAGAAACATTTGCCACAAAAGCAACTAAATCTGCAGAAAACAAGTTG------------------------TGA-
>AJ704843_Heliotropium_indicum_mRNA_hss1
ATGGGAGAGGTAGCC---------------------------------------------------------------ACAAATGCTTTGGACTCAGTCCGATCACAATTGTTTAAGAAA---TCAGAAAACCTTGACGGC---------TCAGCCAAAGTCATTGGATATGATTTCAACAAAGGT---GTAAATTATGCGGAGCTTCTCAAATCTATGGTCACCACTGGCTTCCAAGCCTCCCATCTTGGCGACGCTATGGATTGCATTAATGACATGTTGAAATGGAGATTGTCACATGAGACA---CCTACAGAAGGCTGTAGCGAGCAGGAGAAAGATCCAGCTTATAGAGAATCTGTGAAGTGCAAGATTTTCCTTGGTTTCACTTCAAACCTTACTTCTTCTGGTGTTCGAGAGACCCTTCGCTATCTGTGCCAACATCGCATGATCGATGTGCTAGTTACAACGGCTGGTGGTATTGAAGAGGACTTCATAAAA---------------TGCCTTGGTGATACTTACAGAGGTGACTTTGCCCTACAAGGCTCTATGCTGCGTTCTAAAGGATTAAATCGCATTGGTAATCTGTTGGTCCCTAATGACAATTATTGCAAATTTGAGGATTGGATCATGGGTATCCTCGATCAAATGTTGGAAGA---GCAGAAAACACAGAAAGTATTGTGGACACCATCCAAAGTTATTGCTCGACTTGGGAAAGAAATCAATGACGAGAGCTCATTCTTGTACTGGGCATCCAAGAACAACATTCCAGTCTTCTGCCCAGCTTTGACAGATGGGTCAATCGGTGACATGCTCTACTTGCATGCTAACAACAATAGC------------------------CCTG---GTTTAGTTGTTGACATCGTTGAAGATGCGAGGGCCATGGACAATGAGGCTGTACATGCT---GACCCAAGAAAGACGGGAATAATAATTCTTGGGGGAGGATTGCCAAAACATCATATATGCAATGCTAATATGATGCGTGGTGGTGCTGATTTTGCTGTGTACATTAACACCGCTCAAGAATTTGATGGAAGTGATTCCGGTGCTCGTCCCGACGAAGCCGTATCTTGGGGTAAAATCCGAGCTTCTGCCAAGAAAGTGAAGGTCCATTGTGATGCAACTATCGCATTCCCTCTTGTAGTGGCAGAAACCTTTGCAAAGGTGAAGAAATCAAGT---------------------------------------TAA-
>AJ704844_Heliotropium_indicum_mRNA_dhs1
ATGGGAGATGTGAGTGAAGAG---------------------------------------------------CAGCAGCAGCAACTATTGGCTTCCATACGATCAGTGGTGTTGAAGCAA---TCCGAAAATCTAGAAGCTTCCTCC---GCCACCAAAATCCAGGGCTACGATTTCAACCGCGGC---GTTAACTATCCCGACCTTCTCAAATCCTTGTCCTCTACTGGGTTTCAAGCTTCCAATCTCGGCGATGCCATTCAAGTCGTCAACCAAATGCTAAACTGGAAGCTATCGGATGAATGT---CCCACGGAGGAATGCAGTGACAAGGAGAGAGACCCGGCATTTAGAGACTCTGTTAGGTGCAAGATTTTCCTTGGTTTCACTTCAAATCTTGTTTCTTCAGGGGTTCGAGACATTATTCGATATCTTGTTCAACATCACTTGGTTGATGTAATTGTTACAACAGCTGGTGGGGTGGAAGAGGATCTTATAAAA---------------TGCCTTGCGCCTACTTATAGAGGTGATTTTTCTTTACCTGGAGCCGTTCTACGTTCAAAAGGACTGAATCGGATTGGAAATTTGTTGGTTCCTAATGATAACTACTGCAAATTCGAGGATTGGATTATGAATATTTTTGATCGAATGATGGAGGA---GCAGAATTCAGAGAAAGTATTGTGGACACCGTCTAAAGTTATTTCTCGGCTTGGGAAAGAAATCAATGATGAAAGCTCATACTTGTACTGGGCATACAAGAACAACATTCCTGTCTATTGCCCTGGTCTGACAGATGGTTCACTTGGTGACATGTTATACATACATGCTATCCGCAAA------------------------GACCCTG---GTCTAGTTGTTGATGTTGTGAAAGATATTAGGGCCATGAACAGTGAGGCTGTACATGCT---GGCTTGAGGAAGACAGGAATTATTGTTCTTGGGGGAGGGTTGCCCAAGCATCACATATGCAATGCCAATATGATGCGTAATGGTGCTGATTTTGCCGTGTTTATTAACACGGCACAGGAATTTGATGGAAGTGACTCTGGTGCACGTCCTGATGAAGCTGTGTCTTGGGGAAAAATACGAGGTTCCGCCAAGACTGTGAAGGTTCATTGTGATGCAACCATTGCCTTCCCTCTCCTGGTGGCAGAAACATTTGCCACAAAAGTAAATAAATCTGGC------------------------------------TAG-
>AJ704840_Cynoglossum_officinale_mRNA_hss
ATGGGAGAAGTAGCAACCAGC---------------------------------------------------------AACAATGCCTTGGACTCTGTAAGGTCTGCATTGTTCAAGAAA---TCAGAAAATTTGGAAGGC---------TCATCTAAGATCATTGGTTATGATTTCAATGGTGGT---GTAAACTATGAGGATCTTCTCAAATCCTTAGTCACCTCTGGCTTTCAGGCTTCTCAGCTTGGAGATGCCATCCAAATTGTCAATGACATGCTAAACTGGAGACTATCTCATGATAGC---CCATCAGAGGACTGTAGTGAAGAAGAGAAAGATCCAAAATTCAGAGAAGGTGTAAAATGCAAGATTTTCCTTGGTTTCACTTCAAATCTCATTTCTTCTGGCCTACGTGAGACATTTCGATATCTCGCTCAACATCGCATGGTGGATGTGATGGTTACAACTGCTGGTGGTATAGAAGAGGACCTGATAAAA---------------TGCCTTGGTGATACTTACAAAGGTGATTTTGCTTTGCCTGGAGCTATGCTTCGATCAAAAGGACTGAACCGCATTGGAAATATGTTGGTTCCTAATGATAATTACTGTAAGTTTGAGGACTGGATAATGGCTATTTTGGACAAGATGTTAGAAGA---GCAAATATCTGAGAAAAAATTGTGGACACCATCTAGAGTTATTGCTCGACTTGGAAAAGAAATCAATGATGAAAGCTCGTATTTGTACTGGGCATACAAGAACAACATCCCTGTGTTTTGCCCAGCTTTGACTGATGGTTCAATTGGAGACATGTTGTACTTGCATGCCAGCCGCAATAAA------------------------CCCA---GTTTAGTCCTTGACATTGTGCAAGATGTATGTGCTATGGACGATGAGTCAGTCAATGCA---AGTCCGAGGAAGACCGGAATAATAATCCTGGGAGGAGGACTACCAAAGCATCACATTTGCAATGCCAACATGATGCGTGGTGGTGCCGATTTCGCCGTGTATATCAACACTGCTCAAGAATTCGACGGTAGCGATTCCGGTGCTCGTCCCGATGAAGCGATTTCCTGGGGGAAAATCCGGGCCAACGCCAAGAATGTCAAGGTTCATTGTGATGCAACTATTGCCTTCCCATTGGTGGTGGCTGAAACATTTGCTACGAAGATTGCAGATAAAAAATCTAAG------------------------------TGA-
>AJ704839_Cynoglossum_officinale_mRNA_dhs
ATGGGGGAAGCCTTGAAAGAG---------------------------------------------------------CAACAACTTTTGGAATCTATAAGGTCAGTAGTTTTGAAGCAA---TCAGAGAATCTTGAGGACAAA------TGTACCAAAATTGAGGGATACAATTTTAATAATGGA---GTTAACTATCAACAACTTCTCAAATCTTTGTCCTCCACTGGCTTCCAAGCTTCCAATCTTGGTGATGCTATCCAAGTTGTTAATCAGATGTTGGATTGGAAGCTGTCGGATGAGTGC---CCCACAGAGGATTGCAGTGAAACTGAGAAAGACCCAGCCTATAGAGAATCAGTGAAGTGCAAAATATTTCTTGGTTTCACTTCTAATCTAGTTTCTTCTGGGATTCGAGATATCATCCGATATCTTGTTCAGCATTCTATGGTTGATGTTGTTGTTACAACAGCTGGTGGTGTGGAAGAGGATCTCATAAAG---------------TGCCTTGCTCCTACTTATAGAGGTGACTTTTCTCTATCAGGGGCAGTTCTCCGTTCAAAAGGGCTGAACAGAATTGGAAATTTACTGGTTCCTAATGATAATTATTGCAAATTTGAGGATTGGATTATGAATATCTTTGACCAAATGATGGAGGA---ACAAAACACGAAGAAAATTTTGTGGACACCATCTAAAGTCATTTCTCGCCTTGGAAAAGAAATCAATGATGAGAGTTCGTACTTGTACTGGGCAAACAAGAACAATATACCTGTCTACTGCCCTGGTTTGACGGATGGCTCTCTAGGTGACATGCTATACATACATTCTATACGCAAA------------------------GACCCTG---GTCTAGTTGTTGATGTTGTGCAAGATATTAGGTCAATGAACAGTGAGGCTGTACATGCT---GGTCTTAGGAAGACTGGGATAATTGTTCTAGGGGGAGGGTTGCCCAAGCATCACATATGCAATGCAAACATGATGAGAAATGGTGCTGATTTTGCCGTATTTATCAACACAGCTCAGGAGTTCGATGGAAGTGACTCTGGTGCATGTCCGGATGAAGCAGTGTCATGGGGAAAGATACGAGGTTCTGCAAAGACTGTGAAGGTCCACTGTGATGCAACCATTGCTTTCCCTCTCCTTGTCGCAGAAACATTTGCAACAAAGGCAAGTAAATCTGCAGATAACAAGTTG------------------------TGA-
>Catharanthus roseus
ATGGGTGAAGCCATG------------------------------------------------------------AAGGACAATCTCTTGGATTCCGTACGTTCAGCAGTGTTCAAAGAA---TCAGAAACCCTAGAAGGC------ACCTGCAGGAAAATCGAGGGTTATGATTTCAATAAAGGA---GTGGATTATAGTGAGCTTCTCAAATCGATGGTCTCCACTGGCTTTCAGGCTTCTAACCTTGGCGATGCCATTGCGGTCGTCAACCAAATGCTAGATTGGAAACTTTCGGATGAGTCT---CCAACTGAGGATTCTAGTGAAGAGGAAAGAGACCCAACATTTAGAGAGTCCGTGAGGTGTAAAGTGTTTCTTGGATTCACTTCAAATCTTGTTTCTTCAGGGGTCAGGGACACAATTAGATATCTTGTTCAGCATCATATGGTTGACGTGGTGGTTACCACGGCTGGTGGTGTTGAAGAGGATCTGATCAAG---------------TGCCTTGCACCAACCTATAAAGGTGACTTTTCTCTACCTGGAGCTGCCTTACGCTCCAAAGGGTTGAATCGCATAGGTAACTTGTTGGTACCCAATGACAACTATTGCAAATTTGAGGATTGGATTATCCCAATATTTGATAAAATGTTGGAAGA---GCAATCATCAGAGAATGTATTGTGGACGCCATCTAAAGTAATCTCTCGTCTGGGGAAGGAAATCAATGATGAGAGTTCATACTTGTACTGGGCCTGCAAGAATAACATTCCTGTCTTCTGTCCTGGTTTAACTGATGGCTCGTTGGGCGATATGCTATACTTTCATTCTTTCCGCAAT---------------------------CCTG---GCCTAGTTATTGATATCGTACAGGATATTAGAAGCATGAATGGTGAGTCAGTCCATGCT---GGTCTTAGGAAGACAGGAATGATAATTCTTGGTGGGGGACTGCCCAAGCATCATATTTGTAACGCAAACATGATGCGCAACGGTGCAGATTATGCTGTCTTCATTAATACAGCACAAGAGTTTGATGGAAGTGATTCTGGTGCTCGCCCAGATGAAGCTGTATCCTGGGGGAAGATTCGTGGTTCTGCAAAGACTGTGAAGGTACACTGTGATGCAACCATTGCCTTTCCTCTTCTTGTAGCTGAAACATTTGCTAGAAAGAGAAATGATTTGGCCAAGCCTTGCTCT------------------------TAA-
>Rauvolfia serpentina
ATGGGAGATGCCACG------------------------------------------------------------AAGGGCGATTTGTTGGATTCCGTACGATCAGTAGTGTTCAAGGAA---TCAGAAACCCTAGAAGGC------ACGTGCAGGACAATCGAGGGTTATGATTTCGATAAAGGA---GTGAATTATAGAGAGCTTCTCAAATCAATGGTCTCCACTGGCTTTCAAGCTTCTAACCTTGGCGACGCCATTGAGGTCGTCAACCACATGCTAGACTGGAACCTTTCGGATGAATCT---CCAACTGAGGATTCCAGTGAAGAGGAAAGAGACCCATTATTTAGGGAGTCGGTGAGGTGTAAGGTGTTCCTTGGATTCACTTCAAATCTTGTTTCTTCAGGCGTCAGAGACACAATTAGATATCTCGTTCAGCATCATATGGTTGACGTGGTGGTTACCACCGCTGGTGGTATTGAAGAGGATCTGATCAAG---------------TGCCTTGCACCCACTTATAAAGGTGACTTTTCTCTACCTGGAGCTGTCTTACGCGCAAAAGGGTTGAATCGCATAGGTAATTTGTTGGTACCCAATGACAACTATTGCAAATTCGAGGATTGGATTGTCCCAATCTTTGATAAGATGTTGGAAGA---GCAGTCATCAAAGAATGTATTGTGGACGCCATCTAAAGTAATCTCTCGTCTGGGGAAGGAAATCAATAATGAAAGTTCCTACTTGTACTGGGCCTACAAGAACAACATTCCTGTCTACTGTCCTGGTTTAACTGATGGTTCGTTGGGTGATATGCTGTACTTCCATTCTTTTCGAAAT---------------------------CCTG---GTCTAGTTATTGATATCGTGCAGGATATTAGAAGCATGAATGGTGAGTCTGTCCATGCT---GGTCTTAGGAAGACAGGAATGATAATTCTTGGTGGGGGACTGCCCAAGCATCATATTTGTAATGCAAATATGATGCGCAATGGTGCAGATTATGCTGTCTTCATTAATACAGCACAAGAGTTTGATGGAAGTGATTCTGGTGCACGCCCAGATGAAGCTGTCTCCTGGGGGAAGATTCGTGGTTCCGCAAGGACCGTGAAGGTACACTGTGATGCAACTATTGCCTTTCCTCTTCTCGTAGCTGAAACATTCGCTAGAAAGAGAAATGATTTGGACCAAAGACTAGATCTTAAA------------------TAG-
>Tabernaemontana elegans
ATGGGTGAAGCCACG------------------------------------------------------------AAGGACAATCTCTTGGCTTCTGCACGATCATCAGTGTTCAAGGAA---TCAGAGACCTTGGAAGGC------AAGTGCCAGAAAATCGAGGGTTATGATTTCAATAAAGGA---GTGGACTATCGGGAGCTTCTCAAATCTATGGTCTCCACTGGCTTTCAGGCGTCTAATCTTGGCGACGCCATCGAGGTCATCAACCAAATGCTAGATTGGAAGCTTTCGGATGAGTGT---CCAGCTGAGGATTGCAGTGAAGTGGAAGGAGACCCAACATTTAGAGCATCGGTGAGGTGTAAGGTGTTCCTTGGATTCACTTCAAATCTTGTTTCTTCAGGGGTCAGGGACACAATCCGGTATCTTGTTCAGCATCATATGGTTGATGTGGTGGTTACCACAGCTGGTGGTATAGAAGAGGATCTAATCAAG---------------TGCCTTGCACCTACTTATAAAGGGGACTTTTCTCTACCTGGGGCTGCCTTGCGCTCACAAGGTTTGAATCGCATTGGTAACTTGTTGGTACCCAATGACAACTATTGCAAATTCGAGGACTGGATTATCCCAATTTTTGATAAGATGTTGGAAGA---ACAGGCATCAAAGAATGTATTGTGGACGCCATCTAAAGTAATCTCGCGCCTGGGAAAGGAAATCAATGATGAGAGTTCTTACTTGTACTGGGCCTACAAGAACAACATTCCTGTCTTCTGTCCTGGTTTAACTGACGGCTCATTGGGTGACATGCTGTACTTTCATTCTTACCGTAAT---------------------------CCTG---GTCTAGTTATTGATATTGTGCAGGATATTAGGAACATGAATGGTGAGTCTGTCCATGCT---GGCCTTAGGAAGACGGGAATGATAATTCTTGGTGGGGGCCTGCCCAAGCATCATATTTGTAATGCGAACATGATGCGTAATGGTGCAGATTATGCTGTCTTCATTAACACAGCGCAAGAGTTTGATGGAAGTGATTCTGGTGCCCGTCCAGATGAAGCTATATCCTGGGGGAAAATACGTGGTTCTGCAAAGACTGTGAAGGTGCACTGTGATGCAACAATTGCTTTTCCTCTCCTTGTAGCTGAAACATTTGCTAGAAAGAGGATAATTGGGCAGAGACCGGGTCTTGAA---------------------TAA-
>Vinca minor
ATGGGTGAAGCCATG------------------------------------------------------AAAAAGGAGAATAATCACTTGGATTCCGTACGGTCAATTGTGCTCAAGGAA---TCAGAAACCCTAGAAGGC------ACTTGCAGGAAAATCGAGGGTTATGATTTCAATAAAGGA---GTAGATTATAAAGAGCTTCTCAAATCAATGGTTTCCACTGGCTTCCAAGCTTCTAATCTCGGCGACGCTATTCAAGTCGTTAACGAAATGATAGATTGGAAGCTTTCAGATGAGCCT---CCAACTGAGGATTCAAGTGAAGAGGAAAGAGACCCAAAGTTTAGGGAGTCAGTGAGGTGTAAAGTGTTCCTTGGATTCACTTCAAATCTTGTTTCTTCTGGAGTCAGAGAGACAATTAGATATCTCGTTCAGCATCATATGGTTGATGTAGTGGTTACCACGGCTGGTGGTATCGAAGAGGATCTGATCAAG---------------TGCCTTGCACCCACTTACAAAGGTGACTTTTATCTGCCTGGAGCCGCTTTGCGCTCAAAAGGGTTGAATCGCATAGGTAACTTGTTGGTACCTAATGACAACTATTGCAAATTCGAGGATTGGATTATCCCAATTTTTGATAAGATGTTGGAAGA---GCAGTCATCAAAGAATGTATTGTGGACGCCATCTAAAGTAATCTCTCGCCTGGGAAAGGAAATCAATGACGAGAGTTCTTACTTGTACTGGGCCTACAAGAATAACATTCCTGTCTTTTGTCCTGGTTTAACTGATGGCTCATTGGGTGATATGCTATACTTTCATTCTTTCCGCAAT---------------------------CCTG---GTCTAGTTATTGATATCGTGCAGGATATTAGGAGCATGAATGGTGAATCTGTCCATGCT---GGTCTCAGGAAGACAGGAATGATAGTTCTTGGTGGGGGACTTCCCAAACATCACATTTGTAATGCCAACATGATGCGCAATGGCGCTGATTACGCTGTTTTCATTAACACAGCACAAGAATATGATGGAAGTGATTCTGGTGCTCGTCCAGATGAAGCTGTATCCTGGGGGAAGATACGTGGTTCTGCAAAGACTGTGAAGGTACACTGTGATGCAACTATTGCTTTTCCCTTCCTTGTAGCTGGAACATTTGCTGGAAAGAGAAACGCTTTGGGCGAGACTGACTTGCTCTTAAACAAAATT---------TGA-
>Parsonsia_alboflavescens_DHS
ATGGGTGAAGCCATG------------------------------------------------------------AAGCAAAACCTCTTAGATTCTGCTCGATCAGCTGCGTTTAAAGCA---TCAGAAACGCTAGAAGGC------TCCTGCATGAAAATTGAGGGTTATGATTTCAATAAAGGA---GTGAACTATCAGGAGCTTCTCAAATCCATGGTTTCCACTGGCTTTCAAGCATCTAATTTTGGTGACGCCATTGACGTTGTGAACCAAATGCTAGATTGGAAGCTTTTGGATGAGCCT---CCAACTGAGGATTGCACTGAAGAGGAAAGAGACCCAACATTTAGAGAGTCTGTGAGGTGTAAAGTTTTCCTTGGTTTCACTTCAAATCTCATTTCTTCAGGGGTTCGAGATACCATTCGGTATCTTGTTCAACATCATATGGTTGATGTAGTGGTTACCACAGCCGGTGGTGTTGAAGAGGACCTGATCAAG---------------TGCCTTGCACCCACTTATAAAGGTGACTTTACTCTACCTGGAGCTGCATTACGCTCAAAAGGGCTGAATCGCATTGGTAACTTGTTGGTACCTAATGAGAACTATTGCAAATTCGAGGATTGGATAATCCCTATTTTTGATAAGATGTTAGAAGA---ACAATTATCTGAGAATTTATTGTGGACACCATCTAAAGTGATTTCACGCCTTGGGAAGGAAATCAATGATGAGAAGTCATACCTGTACTGGGCCTACAAGAACAAAATTCCTGTTTTTTGTCCTGGTTTAACTGATGGCTCATTGGGGGATATGCTATACTTCCATTCTTTTCGCAAA---------------------------CCTG---GTTTAGTTATTGATATTGTGCAAGATATTAGAAACATGAATGGTGAGTCTGTCCATGCT---GGTCTTCGGAAGACAGGAATGATAATTCTTGGTGGGGGACTCCCGAAGCATCACATTTGTAATGCAAACATGATGAGAAACGGTGCAGATTATGCTGTCTTTATTAACACAGCACAAGAGTTCGATGGAAGTGATTCTGGTGCCCGCCCAGATGAAGCTGTGTCCTGGGGAAAGATACGTGGTTCAGCAAAGACTGTGAAGGTACACTGTGATGCAACTATTGCTTTTCCCCTCCTTGTAGCTGAAACTTTTGCTAGAAAGAGGGATGATTCCGCCAAAGAC------------------------------TAG-
>Parsonsia_alboflavescens_HHS
ATGGGTGACGACGCA---------------------------------------------------------ATCAGGCAGAATTTCTTGGATTCCGCACGTTCAAATGTGTTCAAGGCA---TTGGAATCCCTGGAAGGA---------TGCAAGAAAATCAAAGGTTACGATTTCAACAAAGGA---GTGAATCATCGGGAGCTTCTCCTATCCATGGTTTCCACTGGCTTCCAAGCATCTAATCTTGGTGACGCCATTGACGTCATCAACCAAATGCGAGCTTGGAAGCTTTCGGATGAGCCT---ATACCCGAGAATTGCAAAGAACAAGAAAAGGACCCGAAGTTTAGAGACTCCGTGAGGTGTAAAGTGTTTCTTGGATTCACTTCAAATCTTATTTCTTCCGGGGTTCGAGAGACTATTCGCTATCTTGCTCAGCATCGCATGATCGATGTGTTGGTTACTACAGCGGGTGGTATCGAAGAGGATTTTATCAAG---------------TGTCTTGCACCTACTTTCAAGGGGGACTTTTCTCTACCTGGAGCTGCCTTACGTTCAAAAGGGCTGAATCGCATTGGTAATTTGTTGGTTCCTAATGACAACTACTGCAAATTTGAAGATTGGATTATGCCAATTTTTGATAAGATGTTGGAAGA---GCAATTGGAGGAGAAAGTATTGTGGACTCCCTCCAGAGTAATCGCTCGCCTTGGGAAGGAAATCAATGACGAGAGTTCATATTTGTACTGGGCTTACAAGAACAAAATTCCTGTATATTGTCCTGCCATAACTGATGGCTCGATTGGAGATATGCTCTACTTTCATTCTTTCCGCAAT---------------------------CCTGCAAGTTTAATCGTTGATATTGTTCAGGATGTTAGAAACATGGATGATGAGATTGTCCTTGCC---GGTCTTCGGAAGACAGGAATAATAATTCTTGGTGGAGGGCTACCCAAGCACCACATATGTAATGCCAACATGATGCGAAACGGTGCAGATTTCGCGGTCTTTATCAATACCGCTCAGGAGTTTGACGGGAGTGATTCCGGCGCCCGACCAGATGAAGCCATCTCCTGGGGAAAGATTCGCAGTACCGCAAAGCATGTGAAGGTACACTGTGATGCTACCATTGCTTTCCCTCTTCTGGTAGCTGAGACATTTGCCAAAGGGAAATCCACCTGGACAAAATATCTTGGGTATATATAT---------------TAA-
>Amsonsia hubrichtii 1
ATGGGTGAAGCCATG------------------------------------------------------------AAAGACAATCTCTTGGATTCCGTACGATCAGTAGTGTTTAAGGAA---TCAGAAACCCTAGAAGGC------ACGTGCAGGAAAATCGAGGGTTATGATTTCAATAAAGGA---GTCGACTATCGGGAGCTTCTCAAATCGATGGTTTCCACTGGCTTTCAGGCGTCTAATCTTGGAGACGCCATTGATGTCGTCAACCAAATGCTAGATTGGAAGCTTTCGGATGAGTCT---CCCAGTGAGGGTTGCTGTGGAGAGGAAAGAAACCCAACATTTAGAGAGTCGGTGAGGTGTAAAGTGTTCCTTGGGTTCACTTCAAATCTTGTTTCTTCAGGCGTTCGAGACACAATTCGGTATCTTGTTCAGCATCATATGGTTGATGTAGTGGTTACCACGGCCGGTGGTGTCGAAGAGGATCTGATCAAG---------------TGCCTTGCACCCACTTATAAAGGTGACTTTTCTCTACCTGGAGCTGCCTTGCGCTCAAAAGGGTTGAATCGCATTGGTAACTTGTTGGTACCTAATGAGAACTATTGCAAATTCGAGGATTGGATTATCCCAATTTTTGATAAGATGTTGGAGGA---GCAGTCATCAGAGAATGTATTGTGGACACCATCTAAAGTAATCTCTCGCCTGGGGAAGGAAGTCAATAACGAGAGTTCGTACTTGTACTGGGCCTACAAGAACAAAATTCCTGTCTTCTGTCCTGGTTTAACTGATGGCTCATTGGGTGATATGCTATACTTTCATTCTTTCCGCAAT---------------------------CCTG---GTCTAGTTATCGATATCGTGCAGGATATTAGGAGCATAAACGGTGAGTCTGTCCATGCT---GGTCTTAGGAAAACTGGAATGATAATTCTTGGTGGTGGGTTGCCCAAGCATCATATTTGTAATGCAAACATGATGCGTAACGGTGCAGATTATGCCGTCTTCATTAACACAGCTCAAGAGTTTGATGGAAGTGATTCTGGTGCCCGCCCAGATGAAGCTGTATCCTGGGGGAAGATACGTGGTTCTGCAAGGACTGTGAAGGTGCACTGTGACGCAACTATTGCTTTTCCTCTCCTTGTAGCTGAAACATTTGCTAGAAAGAGGAATGACTTTGCCGAGACTGAGTCC------------------------TAA-
>Amsonsia hubrichtii 2
ATGGGTGAAGCCATG------------------------------------------------------------AAAGACAATCTCTTGGATTCCGTACGATCAGTAGTGTTTAAGGAA---TCAGAAACCCTAGAAGGC------ACGTGCAGGAAAATCGAGGGTTATGATTTCAATAAAGGA---GTCGACCATCGGGAGCTTCTCAAATCGATGGTTTCCACTGGCTTTCAGGCGTCTAATCTTGGAGACGCCATTGATGTCGTCAACCAAATGCTAGATTGGAAGCTTTCGGATGAGTCT---CCCAGTGAGGGTTGCTGTGGAGAGGAAAGAAACCCAACATTTAGAGAGTCGGTGAGGTGTAAAGTGTTCCTTGGGTTCACTTCAAATCTTGTTTCTTCAGGCGTTCGAGACACAATTCGGTATCTTGTTCAGCATCATATGGTTGATGTAGTGGTTACCACGGCCGGTGGTGTCGAAGAGGATCTGATCAAG---------------TGCCTTGCACCCACTTATAAAGGTGACTTTTCTCTACCTGGAGCTGCCTTGCGCTCAAAAGGGTTGAATCGCATTGGTAACTTGTTGGTACCTAATGAGAACTATTGCAAATTCGAGGATTGGATTATCCCAATTTTTGATAAGATGTTGGAGGA---GCAGTCATCAGAGAATGTATTGTGGACACCATCTAAAGTAATCTCTCGCCTGGGGAAGGAAGTCAATAACGAGAGTTCGTACTTGTACTGGGCCTACAAGAACAAAATTCCTGTCTTCTGTCCTGGTTTAACTGATGGCTCATTGCGTGATATGCTATACTTTCATTCTTTCCGCAAT---------------------------CCTG---GTCTAGTTATCGATATCGTGCAGGATATTAGGAGCATAAACGGTGAGTCTGTCCATGCT---GGTCTTAGGAAAACTGGAATGATAATTCTTGGTGGTGGGTTGCCCAAGCATCATATTTGTAATGCAAACATGATGCGTAACGGTGCAGATTATGCCGTCTTCATTAACACAGCTCAAGAGTTTGATGGAAGTGATTCTGGTGCCCGCCCAGATGAAGCTGTATCCTGGGGGAAGATACGTGGTTCTGCAAGGATTGTGAAGGTGCACTGTGACGCAACTATCGCTTTTCCTCTCCGTGTAGCTGAAACATTTGCTAGAAAGAGGAATGACTTTGCCGAGACTGAGTCC------------------------TAA-
>Catharanthus longifolius
ATGGGTGAAGCCACG------------------------------------------------------------AAGGACAATCTCTTGGATTCCGTACGTTCAGCAGTGTTCAAAGAA---TCAGAAACCCTAGAAGGC------ACCTGCAGGAAAATCGAGGGTTATGATTTCAATAAAGGA---GTGGATTATAGTGAGCTTCTCAAATCGATGGTCTCCACTGGCTTTCAGGCTTCTAACCTTGGCGATGCCATTGCGGTCGTCAACCAAATGCTAGATTGGAAACTTTCGGATGAGTCT---CCAACTGAGGATTCTAGTGAAGAGGAAAGAGACCCAACATTTAGAGAGTCCGTGAGGTGTAAAGTGTTTCTTGGATTCACTTCAAATCTTGTTTCTTCAGGGGTCAGGGACACAATTAGATATCTTGTTCAGCATCATATGGTTGACGTGGTGGTTACCACGGCTGGTGGTGTTGAAGAGGATCTGATCAAG---------------TGCCTTGCACCAACCTATAAAGGTGACTTTTCTCTACCTGGAGCTGCCTTACGCTCCAAAGGGTTGAATCGCATAGGTAACTTGTTGGTACCCAATGACAACTATTGCAAATTTGAGGATTGGATTATCCCAATATTTGATAAAATGTTGGAAGA---GCAGTCATCAGAGAATGTATTGTGGACGCCATCTAAAGTAATCTCTCGTCTGGGGAAGGAAATCAATGATGAGAGTTCATACTTGTACTGGGCCTGCAAGAATAACATTCCTGTCTTCTGTCCTGGTTTAACTGATGGCTCGTTGGGTGATATGCTATACTTTCATTCTTTCCGCAAT---------------------------CCTG---GTCTAGTTATTGATATCGTACAGGATATTCGAAGCATGAATGGTGAGTCTGTCCATGCT---GGTCTTAGGAAGACAGGAATGATAATTCTTGGTGGGGGACTGCCCAAGCATCATATTTGTAACGCAAACATGATGCGCAACGGTGCAGATTATGCTGTCTTCATTAATACAGCACAAGAGTTCGATGGAAGTGATTCTGGTGCTCGCCCAGATGAAGCTGTATCCTGGGGGAAGATTCGTGGTTCTGCAAAGACTGTGAAGGTACACTGTGATGCAACCATTGCCTTTCCTCTTCTCGTAGCTGAAACATTTGCTAGAAAGAGAAATGATTTGGCCAAGCCTTGCTCT------------------------TAA-
>Catharanthus ovalis
ATGGGTGAAGCCATG------------------------------------------------------------AAGGACAATCTCTTGGATTCCGTACGTTCAGCAGTGTTCAAAGAA---TCAGAAACCCTAGAAGGC------ACCTGCAGGAAAATCGAGGGTTATGATTTCAATAAAGGA---GTGGATTATAGTGAGCTTCTCAAATCGATGGTCTCCACTGGCTTTCAGGCTTCTAACCTTGGCGATGCCATTGCGGTCGTCAACCAAATGCTAGATTGGAAACTTTCGGATGAGTCT---CCAACTGAGGATTCTAGTGAAGAGGAAAGAGACCCAACATTTAGAGAGTCCGTGAGGTGTAAAGTGTTTCTTGGATTCACTTCAAATCTTGTTTCTTCAGGGGTCAGGGACACAATTAGATATCTTGTTCAGCATCATATGGTTGACGTGGTGGTTACCACGGCTGGTGGTGTTGAAGAGGATCTGATCAAG---------------TGCCTTGCACCAACCTATAAAGGTGACTTTTCTCTACCTGGAGCTGCCTTACGCTCCAAAGGGTTGAATCGCATAGGTAACTTGTTGGTACCCAATGACAACTATTGCAAATTTGAGGATTGGATTATCCCAATATTTGATAAAATGTTGGAAGA---GCAATCATCAGAGAATGTATTGTGGACGCCATCTAAAGTAATCTCTCGTCTGGGGAAGGAAATCAATGATGAGAGTTCATACTTGTACTGGGCCTGCAAGAATAACATTCCTGTCTTCTGTCCTGGTTTAACTGATGGCTCGTTGGGCGATATGCTATACTTTCATTCTTTCCGCAAT---------------------------CCTG---GCCTAGTTATTGATATCGTACAGGATATTAGAAGCATGAATGGTGAGTCAGTCCATGCT---GGTCTTAGGAAGACAGGAATGATAATTCTTGGTGGGGGACTGCCCAAGCATCATATTTGTAACGCAAACATGATGCGCAACGGTGCAGATTATGCTGTCTTCATTAATACAGCACAAGAGTTTGATGGAAGTGATTCTGGTGCTCGCCCAGATGAAGCTGTATCCTGGGGGAAGATTCGTGGTTCTGCAAAGACTGTGAAGGTACACTGTGATGCAACCATTGCCTTTCCTCTTCTTGTAGCTGAAACATTTGCTAGAAAGAGAAATGATTTGGCCAAGCCTTGCTCT------------------------TAA-
>Hoodia gordonii
ATGGGTGAATCCATG------------------------------------------------------------GAGCAAGATTTATTGAATTCTGCTCGATCAGCCGCTTTCAAGGCA---TCAGAATCTCTTGAAGGC------AGCTGCATGAAAATTAAGGGATATGATTTCAATAAAGGA---GTGGACTATCGGGAGCTTCTCAAATCCATGGTCTCCACTGGCTTTCAAGCATCTAATCTCGGTGATGCTATTGATGTTGTCAACCAAATGCTAGATTGGAAACTTTTGGATGAGCCT---CCAACTGAAGACTGCAGTGAAGAGGAAAGAGACCCAACATTTCGAGAATCAGTGATTTGTAAAGTTTTCCTTGGGTTCACTTCAAATCTTGTTTCTTCAGGGGTTCGGGACACAATTCGGTATCTTGTTCAGCATCATATGGTTGATGTAGTGGTTACCTCAGCAGGTGGTGTAGAAGAAGATTTAATTAAG---------------TGCCTTGCACCCACTTTCAAAGGTGACTTTTCTCTACCCGGAGCTGCCTTACGTTCCAAAGGATTGAATCGCATAGGTAACTTGTTGGTGCCCAATGACAACTATTGTAAATTTGAGGATTGGATTATCCCAATCTTTGATAAGATGTTGGAAGA---ACAATCATCACAGAATGGGTTGTGGACACCATCAAAAGTAATCT------------------------------------------------------------------------------------------------------------------------------------------------------------------------------------------------------------------------------------------------------------------------------------------------------------------------------------------------------------------------------------------------------------------------------------------------------------------------------------------------------------------------------------------------------------------
>Asclepias syriaca hss
---------------------------------------------------------------------------------------ATGGATTCTGCACGTTTAGCAGTGGTTAAGAAATCATCAGACACCTTGGAAGGT------ATTTGTCGGAAAATTGAGGGTTACGATTTCAAAAATGGA---GTGGATTATCATGCGCTGCTAAATTCCATGGTTTCCACTGGCTTTCAAGCATCCAATCTTGGAGATGCCATTGATGTCATCAACCAAATGCGAGCATGGAAGCT----------------CTAGCTGAGAATTGCACCAAAGAGGAAATGGATCCAACATTTAGAGAATCCATCAAGTGTAAATTATTTCTTGGATTCACTTCAAATCTTATTTCTTCTGGAGTTCGCAAAACTATCCGTTATCTTGCTCAACATCGAATAGTAGATGTAATGGTTACAACCGCCGGTGGTATTGAAGAAGATCTTATCAAG---------------TGTCTTGCGCCTACTTATAAAGGCGATTTTTCTCTGCCCGGAGCTTCCTTATCCTCCAAAGGATTGAATCGGATTGGTAATTTGTTGGTGCCTAATGACAATTATTGCAAATTTGAAGATTGGATTACGCCAATTCTCGATAAGATGTTGGAAGAGCAGCAATCATCAAAGAAAGTACTGTGGACTCCGTCAAAGTTAATCGCTCGCCTTGGGAAAGAAATCAATGACGAGAATTCATACTTGTATTGGGCATATAAGAACGAAATTCCAGTTTTCTGCCCTTTTTTAACTGATGGCTCAATTGGG---------------CATTTATACATATAC--------------------------ACATGCA--TTTAT----ATATAT--------ATATTCGAAAAATGAATGACGAGACAGTACTTGCT---GGTCTTCAGAAGACGGGAATAATAAATCTCGGCGGCGGACTGCCCAAACATCATATTTGTAATGCAAATGTGATGCGCAGCGGTGCTGATTTCGCCGTCTTAATTAATACGGCACCAGAGTTTGACGGCAGTGATTCCGGTGCTCGACCGGATGAAGCTGTTTCTTGGGGAAAGATACGCGCTTCCGCCAAAACCGTCAAGGTAC---GTGAT---TATGTTGTTTTTGTGTTAGCGCCAAAAACAATAAATTATTTTCAG---------------------------------------------------TGA-
>Asclepias syriaca dhs
ATGGGTGAAGCCATG------------------------------------------------------------GAGCAAGATATCTTGGATTCTGCTCGATCAGCAGCTTTTAAGGCA---TCAGAATCCCTGGAAGGA------ACCTGCATGAAAATTGAGGGATATGATTTCAATAGAGGA---GTGGACTATAGGGAGCTTCTCAAATCCATGGTCTCCACTGGTTTTCAAGCATCTAATCTCGGTGATGCTATTGATATTGTCAACCAAATGCTAGATTGGAAGCTTTTGGATGACCCT---CCAACTGAGGACTGCAGTGAAGAGGAAAGGGACCCAACATTTAGAGAATTGGTGAGATGTAAAGTGTTCCTTGGGTTCACTTCAAATCTTGTTTCTTCAGGGGTTCGAGACACAATTCGGTATCTTGTTCAGCATCATATGGTGGATGTGGTGGTTACCACAGCTGGTGGTGTAGAAGAAGATCTAATAAAG---------------TGCCTTGCACCGACTTTTAAAGGTGACTTTTCTCTACCTGGAGCTGCTTTACGTTCAAAAGGGTTGAATCGCATAGGTAACTTGTTGGTGCCCAATGACAACTATTGTAAATTCGAGGATTGGATTATCCCAATCTTTGATAAGATGTTGGAAGA---ACAATCATCACAGAATGTTTTGTGGACGCCATCTAAAGTAATATCACGCCTTGGAAAGGAAATCAATGATGAGAATTCGTACTTGTACCAGGCCTACAAGAACAATGTTCCTGTTTACTGTCCTGGTCTAACTGATGGCTCATTAGGGGATATGCTATACTTCCATTCATTCCGCAAT---------------------------CCTG---GTTTAGTTATCGATCTTGTACAGGATATTAGAAGCATGAATGGTGAGGCTGTCCATGCT---GGCCTTCGGAAGACAGGAATGATTATTCTTGGCGGGGGACTGCCAAAGCATCACATTTGCAATGCAAACATGATGAGAAACGGTGCAGACTATGCTGTCTTCATTAATACAGCACAAGAGTACGATGGAAGTGATTCAGGTGCTCGTCCTGATGAAGCTGTATCCTGGGGAAAGATCCGTGGTTCTGCAAAGACAGTAAAGGTACATTGTGACGCAACCATTGCTTTCCCTCTCCTTGTAGCTGAAACATTTGCTAGAAAGAGAAACAAATCATCAGATGGGAGAAAGGAG---------------------TAG-
>Asclepia curassavica_dhs
ATGGGTGAAACCATG------------------------------------------------------------GAGCAAGATATCTTGGATTCTGCTCGATCAGCAGTTTTTAAGGCA---TCAGAATCCCCGGAAGGA------TTCTGCATGAAAATTGAGGGATATGATTTCAATAGAGGA---GTGGACTATAGGGAGCTTCTCAAATCCATGGTCTCCACTGGTTTTCAAGCATCTAATTTCGGTGATGCTATTGATATTGTCAACCAAATGCTAGATTGGAAGCTTTTGGATGACCCT---CCAACTGAGAACTGCAGTGAAGAGGAAAGAGACCCAACATTTAGAGAATTGGTGAGATGTAAAGTGTTCCTTGGGTTCACTTCAAATCTTGTTTCTTCAGGGGTTCGAGACACAATTCGGTATCTTGTTCAGCATCATATGGTTGATGTGGTGGTTACCACAGCTGGTGGTGTAGAAGAAGATCTAATAAAG---------------TGCCTTGCACCGACTTTTAAAGGTGACTTTTCTCTACCTGGAGCTGCTTTACGTTCAAAAGGGTTGAATCGCATAGGTAACTTGTTGGTGCCCAATGACAACTATTGTAAATTCGAGGATTGGATTATCCCAATCTTTGATAAGATGTTGGAAGA---ACAATCATCCCAGAATGTTTTGTGGACGCCATCTAAAGTAATATCACGCCTTGGAAAGGAAATCAATGATGAGAATTCGTACTTGTACCAGGCCTACAAGAACAATGTTCCTGTTTACTGTCCTGGTCTAACTGATGGCTCATTAGGAGATATGCTATACTTCCATTCATTCCGCAAT---------------------------CCTG---GTTTAGTTATCGATCTTGTACAGGATATTAGAAGCATGAACGGTGAGGCTGTCCATGCT---GGCCTTCGGAAGACAGGAATGATTATTCTTGGCGGGGGACTGCCAAAGCATCACATTTGCAATGCAAACATGATGAGAAACGGTGCAGACTATGCTGTCTTCATTAATACAGCACAAGAGTACGATGGAAGTGATTCAGGTGCTCGTCCTGATGAAGCTGTATCCTGGGGAAAGATCCGTGGTTCTGCAAAGACAGTAAAGGTACATTGTGACGCAACCATTGCTTTCCCTCTCCTTGTAGCTGAAACATTTGCTGGAAAGAGAAACAAATCATCAGATGGGAGAAAGGAG---------------------TAG-
>Wrightia natalensis_dhs
ATGAGTGAACCTGTG------------------------------------------------------------AATCACAATTTCTTGGATTCCGCACGATCTGCAGCATTTAAGGCA---TCAGAATCCTTAGAAGGC------ACCTGCAGAAAAATTGAGGGTTATGATTTTAACAAAGGA---GTGAACTATCAGGAGCTTCTCAAATCCATGGTTTCCACTGGCTTTCAAGCATCGAATCTTGGTGATGCCATTGATGTCGTCAATCAAATGCGAGATTGGAAGCTTTCAGATGAGCCT---TCAACTGAGGATTGCAGTGAAGAGGAAAGAGACCCAACATTTAGAGAGTTGGTAAGGTGTAAAGTGTTCCTTGGGTTCACTTCAAATCTTGTTTCTTCAGGGGTTCGAGAGACAATTCGGTATCTTGTTCAGCATCGTATGGTCGATGTAGTGGTTACCACAGCTGGTGGTGTCGAAGAGGATCTAATCAAG---------------TGCCTTGCACCCACTTATAAAGGTGACTTTTCTCTACCTGGAGCTGCCTTACGCTCAAAAGGGTTGAATCGCATTGGTAACTTGTTGGTACCTAATGACAACTATTGCAAATTCGAGGATTGGATTATCCCAATTTTTGACAAGATGTTGGAAGA---GCAATTGTCTGAGGATGTATTGTGGACACCATCTAAAGTAATCTCTCGCCTTGGGAAAGAAATCAATGACGAGAATTCATACTTGTACTGGGCCTACAAGAACAAAATTCCTGTTTTCTGTCCCGGTTTAACTGATGGCTCATTGGGGGATATGTTATACTTTCATTCTTTCCGCAAA---------------------------CCTG---GTTTAGTTATTGATATTGTGCAGGATATTAGAAAACTGAACGGTGAGGCTGTCCATGCT---GGTCTTCGGAAGACAGGAATGATAATTCTTGGTGGGGGGCTGCCCAAGCATCATATTTGTAATGCAAACATGATGCGTAATGGTGCAGATTATGCGGTTTTCATTAATACAGCACAAGAGTTCGATGGAAGTGATTCTGGTGCCCACCCAGATGAAGCTGTGTCCTGGGGGAAGATACGTGGGTCTGCAAGGACTGTGAAGGTACACTGTGACGCAACTATTGCTTTTCCTCTCCTTGTAGCCGAAACATTTGCTAGAAAGAGAGACGATACAGCTGAAACTAAGTCT------------------------TAA-
>Holarrhena pubescens DHS
ATGGGTGATGCCATG------------------------------------------------------------GAGCACAATTTCTTGGATTCTGCCCGATCAGCAGCATTTAAAGCA---TCAGAAACTTTAGAAGGA------ACCTGCATGAAAATTGAGGGTTATGATTTCAATAAAGGA---GTGGACTATCAGGAGCTTCTCAAATCCATGGTTTCCACTGGATTTCAAGCATCTAATCTTGGCGATGCCATTGATGTGGTCAATGAAATGCTAGATTGGAAGCTTTCAGATGAGCCG---CCAACTGAGGATTGCAGTGAAGAGGAAAGAGACCCAACATTTAGAGAGTCCGTGAGGTGTAAAGTTTTCCTTGGGTTCACTTCAAATCTTGTTTCTTCTGGGGTTCGAGACACAATTCGGTATCTTGTTCAGCATCATATGGTTGATGTAGTAGTTACCACAGCTGGTGGTGTTGAAGAGGATCTAATCAAG---------------TGCCTTGCACCCACTTATAAAGGTGACTTTTCTCTACCTGGAGCTGTCTTACGCTCAAAAGGGTTAAATCGCATTGGTAACTTGTTGGTACCGAATGACAACTATTGCAAATTCGAGGATTGGATTATCCCAATTTTTGATAAGATGTTGGAAGA---GCAATCATCAGAGAGTGTATTGTGGACGCCATCTAAAGTAATCTCACGCCTTGGGAAAGAAATCAATGACCAGAATTCGTACTTGTACTGGGCCTACAAGAACAAAATTCCTGTTTTCTGTCCTGGTTTAACTGATGGCTCATTGGGGGATATGCTATACTTCCATTCTTTCCGCAAA---------------------------CCTG---GTTTAGTTATTGATATTGTGCAGGATATTAGAAACATGAATGGTGAGTCTGTCCATGCT---GGTCTTCGGAAGACGGGAATGATAATTCTTGGTGGGGGGCTGCCCAAGCATCATATTTGTAATGCAAACATGATGCGGAATGGTGCAGATTATGCGGTCTTCATTAATACAGCACAGGAGTTCGATGGAAGTGATTCTGGTGCCCGCCCAGATGAAGCTGTGTCCTGGGGGAAGATACGTGGTTCTGCAAGGACTGTGAAGGTACATTGTGATGCAACCATTGCTTTCCCCCTCCTTGTAGCTGAAACATTTGCTAGAAAGAAAGAGATG------------------------------------------TGA-
>Rauvolfia tetraphylla_dhs
ATGGGAGATGCCACG------------------------------------------------------------AAGGGCAATTCGTTGGATTCCGTACGATCGGTAGTGTTCAAGGAA---TCAGAAAACCTAGAAGGC------AAGTGCAGGAAAATCGAGGGTTATGATTTCAGTAAAGGA---GTGAATTACAGAGAGCTTCTCAAGTCAATGGTCTCCACTGGCTTTCAAGCTTCTAACCTCGGGGACGCCATTGAGGTCGTCAACCAAATGCTAGATTGGAAGCTTTCGGATGAATCG---CTAACCGAGGATTCCAGTGAAGAGGAGAGAGACCCACTATTTAGAGAGTCGGTGACGTGTAAGGTGTTCCTTGGCTTCACTTCAAATCTTGTTTCTTCAGGGGTCAGAGACACAATTAGATATCTCGTTCAGCATCATATGGTTGACGTAGTGGTTACAACCGCTGGTGGTATTGAAGAGGATCTGATCAAG---------------TGCCTTGCACCCACTTATAAAGGTGACTTTTCTCTACCTGGCGCTGTCTTACGCTCAAAAGGGTTGAATCGCATAGGTAATTTGTTGGTACCCAATGACAACTATTGCAAATTCGAGGATTGGATTATCCCAATTTTTGATAAGATGTTGGAAGA---ACAGTCATCAAAGAATGTATTGTGGACTCCATCTAAAGTAATCTCTCGTCTGGGGAAGGAAATCAACAATGAGAGTTCGTACTTGTACTGGGCCTACAAGAACAACATTCCTGTCTACTGTCCTGGTTTAACTGATGGCTCATTGGGTGATATGCTGTACTTCCATTCTTTTCGAAAT---------------------------CCTG---GTCTAGTTATTGATATCGTGCAGGATATTAGAAGCATGAATGGTGAGTCTGTCCATGCT---GGTCTTAGGAAGACAGGAATGATAATTCTTGGTGGGGGACTGCCCAAGCATCATATTTGTAATGCAAATATGATGGGCAATGGTGCAGATTATGCTGTCCTCATTAATACAGCACAAGAGTTTGATGGAAGTGATTCTGGTGCACGCCCAGACGAAGCTGTATCCTGGGGGAAGATTCGGGGTTCCGCAAGGACTGTGAAGGTACACTGTGATGCAACTATTGCCTTTCCTCTTCTCGTAGCTGAAACTTTTGCTAGAAAGAGAAATGATTTGGATCAAAGACTAGATCTTAAA------------------TAG-
>Apocynum androsaemifolium_dhs
ATGGGTGAAGCCATG------------------------------------------------------------GAGGACAATTTCTTGGATTCTGCCCGTTCAGCAGCATTTAAGGCA---TCAGAAACCCTAGAAGGC------AGCTGCATGAAAATTGAGGGTTATGATTTTAATAAAGGA---GTGGACTATCGGGAGCTTTTGAAATCCATGGTTTCCACTGGCTTTCAAGCATCTAATCTTGGTGATGCCATTGATGTCGTCAACCACATGCTAGATTGGAAGCTTTTGGATGAGCCT---CCAACTGAGGATTGCAATGATGAGGAAAGAGACCCAACATTTAGAGAGTCAGTGAGGTGTAAAGTGTTCCTAGGGTTCACTTCAAATCTTGTTTCTTCAGGGGTTCGAGACACAATTCGGTATCTTGTTCAGCATCATATGGTTGATGTAGTGGTTACCACAGCTGGTGGTGTCGAAGAGGATCTAATCAAG---------------TGCCTTGCACCCACATATAAAGGTGACTTTTCTCTACCTGGAGCTGCCTTACGCTTGAAAGGGTTGAATCGCATTGGTAACTTATTGGTACCTAATGACAACTATTGCAAATTTGAGGATTGGATTATCCCAATTTTTGATAAGATGTTGGAAGA---GCAGTCATCCGAGAATGTATTGTGGACTCCATCTAAAGTAATCTCACGCCTTGGGAAGGAAATCAATGACGAGACTTCGTACTTGTACTGGGCCTACAAGAACAAAATTCCAGTTTTCTGTCCTGGTTTAACTGATGGCTCATTGGGGGATATGTTATACTTTCATTCTTTCCGCAAT---------------------------CCTG---GTTTAGTCATCGATATTGTGCAGGATATTAGAAACATGAATGGTGAGTCCGTCCATGCT---GGTCTTCGGAAGACGGGAATGATAATTCTTGGTGGGGGGCTGCCCAAGCATCACATTTGTAATGCAAACATGATGCGAAATGGTGCAGATTATGCTGTCTTCATTAATACAGCACAAGAGTTCGATGGAAGTGATTCTGGTGCTCGCCCAGATGAAGCAGTGTCCTGGGGAAAGATACGTGGTTCTGCAATGACTGTGAAGGTACATTGCGATGCAACTATTGCTTTTCCCCTCCTTGTAGCTGAAACATTTGCTAGAAAGAGAGATGATTCAACCAAGACTAGCTCT------------------------TGA-
>Echites woodsonianus_dhs
-----------------------------------------------------------------------------------------------------------------------------------------------------------------------------------------------------------------------------------------------------------------------------------------------------------------------------------------------------------------------------------------------------------------------------------------------ACTGGTTCAGCATCATATGGTAGATGTAGTGGTTACGACAGCCGGTGGTGTTGAAGAGGACCTAATCAAG---------------TGCCTTGCACCCACTTATAAAGGTGACTTTTCTCTACCTGGAGCTGCTTTACGCTCAAAAGGGCTGAATCGCATTGGTAACTTGTTGGTACCTAATGAGAACTATTGCAAATTCGAGGATTGGATAATCCCAATTTTTGATAAGATGTTGGACGA---ACAATTATCTCAGAATGTATTGTGGACACCATCTAAAGTCATTTCACACCTTGGGAAGGAAATCAATGACGAGAATTCATATTTGTATTGGGCTTACAAGAACAAAATTCCTGTTTTTTGTCCTGGTTTAACTGATGGCTCATTGGGGGATATGCTATACTTCCATTCTTTCCGCAAA---------------------------CCTG---GTTTAGTTATTGATATTGTGCAAGATATTAGAAACATGAATGGTGAGTCTGTCCATGCT---GGTCTTCGGAAGACAGGA----------------------------------------------------------------------------------------------------------------------------------------------------------------------------------------------------------------------------------------------------------------------------------------------------------
>Echites woodsonianus_hss
---------------------------------------------------------------------------------------------------------------------------------------------------------------------------------------------------------------------------------------------------------------------------------------------------------------------------------------------------------------------------------------------------------------------------------------------------------------------NNNNNNNNNNNNNNNNNNNNNNNNNNNNNNNNNNNNNNNNNNNNNNNN---------------NNNNNNNNNNNNNNNNNNNNNNNNNNNNNNNNNNNNNNNNNNNNNNNNNNNNNNNNNNNNNNNNNNNNNNNNNNNNNNNNNNNNNNNNNNNNNNNNNNNNNNNNNNNNNNNNNNNNNNNNNNGATTATGCCAATTTTTGATAAGATGTTGGAAGA---GCAATTGTCCCAGAAGGTATTGTGGACCCCTTCTAGAGTAATCGCTCGCCTTGGGAAGGAAATCAATGACGAGAGTTCATACTTGTACTGGGCTTACAAGAACAAAATTCCTGTTTACTGTCCCGCTATAACTGATGGCTCAATTGGAGATATGCTGTACTTTCATTCTTTCCGCAAT---------------------------CCTGCAAGTTTAATAGTGGATATTGTGCAGGATGTTAGAAACATGGATGATGAGATTGTCCTTGCC---GGCCTCCGGAAGACCGGAATAAT-----------------------------------------------------------------------------------------------------------------------------------------------------------------------------------------------------------------------------------------------------------------------------------------------------
>Secondatia densiflora dhs
-----------------------------------------------------------------------------------------------------------------------------------------------------------------------------------------------------------------------------------------------------------------------------------------------------------------------------------------------------------------------------------------------------------------------------------------------------TCAGCATCATATGGTGGATGTANNGNNTACCACAGCTGGTGGAGTTGAANAGGATCTAATCAAG---------------TGCCTTGCACCCACTTATAAAGGTGACTTTTCTCTACCTGGAGCTGCTTTACGCTCAAAAGGACTGAATCGCATTGGTAACTTGTTGGTACCTAACGAAAACTATTGCAAATTCNAGGATTGGATTATCCCAATTTTTGATAANATGTTGGAAGA---GCANNCNTCAGAGNNNNNNNNNNNNNNNNNNNNNNNNNNNNNNNNNNNNNNNNNNNNNNNNNNNNNNNNNNNNNNNNNNNNNNNNNNNNNNNNNNNNNNNAACAAAATTCCCATTTTCTGTCCTGGTTTAACTGACGGCTCATTGGGGGATATGCTATACTTCCACTCTTTCCGCAAA---------------------------CCTG---GTTTAGTTATTGATATTGTGCAGGATATTAGAAACATAAATGGTGAGTC-----------------------------------------------------------------------------------------------------------------------------------------------------------------------------------------------------------------------------------------------------------------------------------------------------------------------------------------
>Secondatia densiflora_hss
------------------------------------------------------------------------------------------------------------------------------------------------------------------------------------------------------------------------------------------------------------------------------------------------------------------------------------------------------------------------------------------------------------------------GGGGTTCGAGAAACTATTCGGTATCTTGCTCAGCATCGTATGGTGGATGTAATGGTTACTACAACTGGTGGTATCGAAGAGGATCTAATAAAG---------------TGCCTTGCACCTACTTACAAAGGTGACTTTTCTCTACCTGGAGCTGCCTTACGTTCGAAAGGATTGAATCGCATCGGTAATTTGTTGGTACCTAATGACAACTATTGCAAATTTGAGGATTGGATTATGCCAATACTTGATAAGATGTTAGAAGA---GCAATCATCAGAGAAAGTATTGTGGACTCCATCTAAAGTAATCGCTCGCCTTGGGAAGGAAATCAATGACGAGANTTCATACTTGTACTGGGCTTACAAGAACAAAATTCCTGTTTTCTGTCCTGCTCTAACTGATGGCTCATTGGGGGATATGCTGTACTTCCATTCTTTCCGCAAA---------------------------CCCG---GTTTAGTCGTTGATATTGTGCAAGATGTTAGGAACATGGATGATGAGATTGTCCTCGCT---GGTCTCA---------------------------------------------------------------------------------------------------------------------------------------------------------------------------------------------------------------------------------------------------------------------------------------------------------------------
>Galactophora schomburgkiana_hss
----------------------------------------------------------------------------------------------------------------------------------------------------------------------------------------------------------------------------------------------------------------------------------------------------------------------------------------------------------------------------------------------------------------TTTCTTCNGGGGTTCGAGAAACTATTCGCTACCTTGCTCAGCATCGTATGGTAGATGTAATGGTTACTACAACTGGTGGAATCGAAGAGGATCTGATCAAG---------------TGCTTAGCACCCACTTTCAAAGGCGATTTTTATCTCCAGGGATCAACCTTACGCTCAAAAGGGTTGAATCGCATTGGGAATTTGTTAGTACCAAATGACAACTACTGCAAATTCGAGGACTGGATTATGCCAATTCTTGATAAGATGTTCGAAGA---GCAAAAAAAGGAGAATGTACTGTGGACGCCATCCAAAGTCATCGCTCGCCTGGGGAAGGAAATCAATGATGAGAGTTCATACTTGTACTGGGCCTACAAGAATGGAATTCCAGTTTTTTGTCCTGCTTTAACAGATGGGTCAATAGGGGACATGTTTTACTTCCATTCCCACCGCAAT---------------------------CCTG---GTTTAGTTGTTGACATTGTGCAGGATGTGAAGTACATGGATGATCACACCGTC-------------------------------------------------------------------------------------------------------------------------------------------------------------------------------------------------------------------------------------------------------------------------------------------------------------------------------------
>Elytropus chilensis dhs
-----------------------------------------------------------------------------------------------------------------------------------------------------------------------------------------------------------------------------------------------------------------------------------------------------------------------------------------------------------------------------------------------------------------------------------------------TCTTGTTCAGCATCATATGGTGGATGTAGTGGTTACCACAGCTGGTGGTGTCNAANAGGATCTAATCAAG---------------TGCCTTGCACCCACTTATAAAGGTGACTTTTCTCTACCTGGAGCTGCCTTACGCTCAAAAGGGCTGAATCGCATTGGTAACTTGTTGGTACCTAATGACAACTATTGCAAATTCGAGGATTGGATTATCCCAATTTTTGATAAGATGTTGGAAGA---CCAATCGTTANAGNNNNNNNNNNNNNNNNNNNNNNNNNNNNNNNNNNNNNNNNNNNNNNNNNNNNNNNNNNNNNNNNNNNNNNNNNNNNNNNNNNNNNNNAACAAAATTCCCGTTTTCTGTCCTGGTTTAACTGACGGCTCATTGGGGGATATGCTATACTTTCATTCTTTCCGCAAA---------------------------CCTG---GTTTAGTTATTGATATTGTGCAGGATATTAGAAAGATAAATGGTGAGTCTGTCCATGCT---GGTCTTCG--------------------------------------------------------------------------------------------------------------------------------------------------------------------------------------------------------------------------------------------------------------------------------------------------------------------
>Elytropus chilensis hss
---------------------------------------------------------------------------------------------------------------------------------------------------------------------------------------------------------------------------------------------------------------------------------------------------------------------------------------------------------------------------------------------------------------------------------------------NATCTTGCTCAGCATCGTATGGTGGCTGTATTGGTTACTACAGCTGGTGGTATCGAAGAGGATCTNGTNAAG---------------TGCCATGCACCTACTTTCAAGGGTGACTTTTCTCTACCTGGAGCTGCCTTACGCTCAAAAGGGTTGAATCGGATTGGTAATTTGTTGGTACCTAATGACAACTACTGCAAATTTGAGGATTGGATTATGCCAATTCTTGATAAGATGTTGGAAGA---GCAATCATCAGAGAAAATACTGTGGACTCCATCTAAAGTAATCGCTCGCCTTGGGAAGGAAATCAATGACGAGAATTCATACTTGTACTGGGCTTACAAGAACAAAATCCCTGTTTACTGTCCTGCTCTAACTGATGGCTCATTGGGAGATATGCTATACTTTCATTCTTTCCGCAGA---------------------------CCTG---GTTTAGTCATTGATATTGTTCAAGATGTTAGAAACATGGATGATGAGATAGTCCTTGCT---GGTCTCAGNA------------------------------------------------------------------------------------------------------------------------------------------------------------------------------------------------------------------------------------------------------------------------------------------------------------------
>Prestonia coalita_dhs
--------------------------------------------------------------------------------------------------------------------------------------------------------------------------------------------------------------------------------------------------------------------------------------------------------------------------------------------------------------------------------------------------------------------------------------------------------GCATCATATGGTGGATGTAGTGGTTACCACAGCTGGTGGTGTTGAAGAGGACCTAATCAAA---------------TGCCTTGCACCCACCTATAAAGGTGACTTTACTCTACCTGGAGCTGCATTACGCTCAAAAGGGCTGAATCGCATTGGTAACTTGTTGGTACCTAATGAGAACTATTGCAAATTCGAGGATTGGATAATCCCAATTTTTGATAAGATGTTGGAAGA---ACAATTATCTGAGAGTTTATTGTGGACACCTTCGAAAGTAATTTCACGCCTTGGGAAGGAAATCAATGACGAGAAGTCATACCTTTACTGGGCCTACAAGAACAAAATTCCTGTTTTTTGTCCTGGTTTAACTGATGGCTCATTGGAGGATATGCTATACTTCCATTCTTTTCGCAAT---------------------------CCTG---GTTTAGTTATTGATATTGTGCAAGATATTAGAAACATGAATGGTGAGTCTGTCCATG---------------------------------------------------------------------------------------------------------------------------------------------------------------------------------------------------------------------------------------------------------------------------------------------------------------------------------
>Papuechites aambe_hss
-----------------------------------------------------------------------------------------------------------------------------------------------------------------------------------------------------------------------------------------------------------------------------------------------------------------------------------------------------------------------------------------------------------------------------------------------TCTAGCTCAGCATCGTATGGTGAATGTAATGGTGACTACAGCTGGTGGTATTGAAGAGGATCTAATCAAG---------------TGCCTAGCACCTACTTACAAAGGTGATTTTTCTCTACCTGGAGCCTCCTTACGCTCAAAAGGGTTGAATCGCATTGGTAATTTGTTGGTTCCTAATGACAACTATTGCAAATTTGAGGATTGGATTATGCCAATTTTTGATGAGATGTTGGAAGA---GCAATCATCAGAGAAAGTATTGTGGACTCCATCTAAAGTAATTGCTCGTCTTGGGAAGGAAATCAATGACGAGAATTCTTACTTGTACTGGGCTTACAAGAAAAAAATTCCTGTTTACTGTCCTGCCCTAACTGATGGCTCACTGGGGGATATGCTATACTTCCATTCTTTCCGCAAA---------------------------CCTG---GTTTAGTCATTGACATTGTGCAGGACGTTAGAAACATGGATAATGAGATTGTCCTTGCT---GGTCT-----------------------------------------------------------------------------------------------------------------------------------------------------------------------------------------------------------------------------------------------------------------------------------------------------------------------
>Anodendron paniculatum_dhs
----------------------------------------------------------------------------------------------------------------------------------------------------------------------------------------------------------------------------------------------------------------------------------------------------------------------------------------------------------------------------------------------NNNNNACTTCAAATCTTGTTTCTTCAGGGGTTCGAGACACAATTCGGTATCTTGTTCAGCATCATATGGTGGATGTAGTGGTTACCACTGCTGGTGGTGTTGAAGAGGATCTAATAAAA---------------TGCCTTGCACCCACTTATAAAGGTGACTTTTCTCTACCTGGAGCCGCCTTACGTTCAAAAGGTTTGAATCGCATTGGTAACTTATTGGTACCTAATGACAACTATTGCAAATTCGAGGATTGGATTATCCCAATTTTTGATAAGATGTTGGAAGA---GCAATCATCAGAGAATGTATTGTGGACGCCATCTAAAGTAATCTCACGCCTTGGGAAGGAAATCAATGATGAGAATTCATACTTGTACTGGGCCTACAAGAACAAAATTCCTGTATTCTGTCCTGGTTTAACTGACGGCTCATTGGGGGATATGCTATACTTTCATTCTTTCCGCAAT---------------------------CCTG---GTTTTGTTATTGATATTGTGCAGGATATTAGAAGGATGAATGGTGAGTCTGTCCATGCT---GGCCT-----------------------------------------------------------------------------------------------------------------------------------------------------------------------------------------------------------------------------------------------------------------------------------------------------------------------
>Anodendron paniculatum_hss
-----------------------------------------------------------------------------------------------------------------------------------------------------------------------------------------------------------------------------------------------------------------------------------------------------------------------------------------------------------------------------------------------------------------------------------------------NNNTGCTCAGCATCGCATGGTGGATGTAATGGTTACTACAACTGGTGGTATCGAAGAGGATCTGATCAAG---------------TGCCTTGCACCTACTTACAAAGGTGACTTTTCTCTACCTGGAGCCTCCTTACGCGCAAAAGGGTTGAATCGCATTGGGAATTTGTTGGTACCTAATGACAACTATTGCAAATTTGAGGATTGGATTATGCCAATTCTTGATAAGATGTTGGAAGA---GCAATCGTCAGAGAAAGTATTGTGGACTCCATCTAAAGTAATTGCTCGCCTTGGGAAGGAAATCAACGACGAGAATTCATACTTGTACTGGGCTTACAAGAACAAGATTCCTGTTTACTGTCCTGCCCTAACTGATGGCTCATTGGGGGATATGCTATACTTCCATTCTTTCCGCAAT---------------------------CCTG---GTTTAGTCGTTGATATTGTGCAGGATGTCCGAAACATGGACGATGAGATTGTCCTTGCC---GGTCTTCGGAAGACAGGAATAATAATT-------------------------------------------------------------------------------------------------------------------------------------------------------------------------------------------------------------------------------------------------------------------------------------------------
>Echites turriger_dhs
--------------------------------------------------------------------------------------------------------------------------------------------------------------------------------------------------------------------------------------------------------------------------------------------------------------------------------------------------------------------------------------------------------------------------------------------GTATCTTGTTGAGCATCATATGGTGGATGTAGTGGTTACCACAGCCGGTGGTGTTGAAGAGGATCTAATCAAG---------------TGCCTCGCACACACTTATAAAGGTGACTTTTCTCTACCTGGAGCTGCTTTACGCTCAAAAGGGCTGAATCGCATTGGTAACTTGTTGGTACCTAATGAGAACTATTGCAAATTTGAGGATTGGATAATCCCAATTTTCGATAAGATGTTGGAGGA---ACAATTATCTCAGAATGTATTGTGGACACCATCTAAAGTAATTTCACGCCTTGGGAAGGAAATCAGTGACGAGAAGTCATACTTGTACTGGGCTTACAAGAACAAAATTCCTGTTTTTTGTCCTGGTTTAACTGATGGCTCATTGGGGGATATGCTATACTTCCATTCTTTCCGCAAA---------------------------CCTG---GTTTAATTATTGATATTGTGCAAGATATTAGAAACATGAATGGTGAGTCT----------------------------------------------------------------------------------------------------------------------------------------------------------------------------------------------------------------------------------------------------------------------------------------------------------------------------------------
>Isonema smeathmannii_hss
---------------------------------------------------------------------------------------------------------------------------------------------------------------------------------------------------------------------------------------------------------------------------------------------------------------------------------------------------------------------------------------------------------------------------------------------------NNTCAGCATCGTATGGTGGATGTAATGGTTACTACAGCTGGTGGTATCGAAGAGGATCTAATCAAG---------------TGCCTCGCACCCACTTTTAAAGGCGACTTTGCTCTACCTGGAGCTGCCTTGCGCTCGAAAGGGTTGAATCGCATTGGTAATTTGTTGGTACCTAATGACAACTACTGCAAATTTGAGGATTGGATTATGCCAATTCTGGATAAGATGTTGGAAGA---GCAATCATCAGAGAATGTGTTATGGACGCCATCCAAAGTAATCGCTCGCCTTGGGAAGGAAATCAATAACGAGAATTCATACTTGTACTGGGCCTACAAGAACAAAATTAATGTTTTCTGTCCTGCTTTAACTGATGGCTCCATTGGGGATATGTTATACTTCCATAATTTCCGCAAA---------------------------CCTG---GTTTAGTTGTTGATATTGTGCAGGATGTTCGAAGCAT-----------------------------------------------------------------------------------------------------------------------------------------------------------------------------------------------------------------------------------------------------------------------------------------------------------------------------------------------------
>Aganosma cymosa_dhs
----------------------------------------------------------------------------------------------------------------------------------------------------------------------------------------------------------------------------------------------------------------------------------------------------------------------------------------------------------------------------------------------------------------------------------------------------------ATCAAATGGTGGATGTAGTGGTTACCACAGCTGGTGGTGTTGAAGAGGATCTAATCAAG---------------TGCCTTGCACCCACTTATAAAGGTGACTTTTCTCTACCTGGAGCTGCCTTACGCTCGAAAGGATTGAATCGCATTGGTAACTTATTGGTACCTAATGACAACTATTGCAAATTCGAGGATTGGATTATCCCAATTTTGGATAAGATGTTGGAAGA---GCAATCATCACAGAATGTACTGTGGACGCCATCNAAAGTAATCTCACNNNNNNNNNNNNNNNNNNNNNNNNNNNNNNNNNNNNNNNNNNNNNNNNNNNNNAACAAAATTCCCGTTTTCTGTCCTGGTTTAACTGATGGCTCATTGGGGGATATGCTATACTTCCATTCTTTCCGCAAT---------------------------CCTG---GTTTAGTTATTGATATTGTCCAGGATATTAGAAACATGAATGGTGAGT------------------------------------------------------------------------------------------------------------------------------------------------------------------------------------------------------------------------------------------------------------------------------------------------------------------------------------------
>Epigynum auritum_dhs
--------------------------------------------------------------------------------------------------------------------------------------------------------------------------------------------------------------------------------------------------------------------------------------------------------------------------------------------------------------------------------------------------------------------------------------------------------------AATGGTGGATGTAGTGGTTACCACAGCTGGTGGTGTTGAAGAGGATCTAATCAAG---------------TGCCTTGCACCCACTTATAAAGGTGACTTTTCTCTACCTGGAGCTGCCTTACGCTCGAAAGGATTGAATCGCATTGGTAACTTATTGGTACCTAATGACAACTATTGCAAATTCGAGGATTGGATTATCCCAATTTTGGATAAGATGTTGGAAGA---GCAATCATCACAGAATGTACTGTGGACACCATCTAAAGTAATCTCACGCCTTGGGAAGGAAATCAATGATGAGAATTCGTACTTGTACTGGGCCTACAAGAACAAAATTCCCGTTTTCTGTCCTGGTTTAACTGACGGCTCATTGGGGGATATGCTATACTTCCATTCTTTCCGCAAT---------------------------CCTG---GTTTAGTTATTGATATTGTGCAGGATATTAGAAGCATGAATGGTGAGTCTGTGCATGCT---GGTCTCGGAAGACAG-------------------------------------------------------------------------------------------------------------------------------------------------------------------------------------------------------------------------------------------------------------------------------------------------------------
>Mandevilla longiflora_hss
------------------------------------------------------------------------------------------------------------------------------------------------------------------------------------------------------------------------------------------------------------------------------------------------------------------------------------------------------------------------------------------------------------------------GGGGTTCGAGAAANCATTCGCTATCTTGCTCAACACAGTATGGTGAATGTTATGGTTACCACAGCTGGTGGTATCGAAGAGGATATAATCAAG---------------TGCCTTGCACCTACTTACAAAGGTGACTTTTCGCTACCTGGAGCTGCCCTACGCTCAAAAGGGCTGAATCGCATTGGTAATTTGTTGGTACCTAATGACAACTATTGCAAATTTGAGGATTGGATTATGCCAACTCTGGATAAGATGTTGGAGGA---GCAATCATCAGAGAAAATATTGTGGACTCCATCTAAAGTTATCGCTCGCCTTGGGAAGGAAATCAATGACGAGAATTCATACTTGTACTGGGCTTACAAGAACAAAATTCCTGTTTACTGTCCTGCTCTAACTGATGGCTCAATAGGGGATATGCTATACTTCCATTCTTTCCGCAAA---------------------------CCTG---GTTTAGTCATTGATATTGTGCAGGATGTTAGAAACATGGATGATGAGATTGTCCTTGCT---GGTCT-----------------------------------------------------------------------------------------------------------------------------------------------------------------------------------------------------------------------------------------------------------------------------------------------------------------------
>Holarrhena curtisii_dhs
---------------------------------------------------------------------------------------------------------------------------------------------------------------------------------------------------------------------------------------------------------------------------------------------------------------------------------------------------------------------------------------------------------------------------------------------------GTTCAGCATCATATGGTGGATGTAGTGGTTACCACAGCTGGTGGTGTTGAAGAGGATCTAATCAAG---------------TGCCTTGCACCCACTTATAAAGGTGACTTTTCTCTACCTGGAGCTTTCTTACGCTCAAAAGGGTTAAATCGCATTGGTAACTTGTTGGTACCGAATGACAACTATTGCAAATTCGAGGATTGGATTATCCCAATTTTTGATAAGATGTTGGAAGA---GCAATCATCAGAGNNNNNNNNNNNNNNNNNNNNNNNNNNNNNNNNNNNNNNNNNNNNNNNNNNNNNNNNNNNNNNNNNNNNNNNNNNNNNNNNNNNNNNNAACAAAATTCCTGTTTTCTGTCCTGGTTTAACTGATGGCTCATTGGGGGATATGCTATACTTCCATTCTTTCCGCAAG---------------------------CCTG---GTTTAGTTATTGATATTGTGCAGGATATTAGAAACATGAATGGTGAGTCTGTCCATGCT---GGTCT-----------------------------------------------------------------------------------------------------------------------------------------------------------------------------------------------------------------------------------------------------------------------------------------------------------------------
>Holarrhena curtisii_hss
---------------------------------------------------------------------------------------------------------------------------------------------------------------------------------------------------------------------------------------------------------------------------------------------------------------------------------------------------------------------------------------------------------------------------------------------------------------------------------------------------------------------------------------------------------------------------------------------------------------------------------------------------------------------------------------------------------------AATGTATTATGGACGCCATCCAAAGTAATCGCTCGCCTCGGGAAGGAAATCAATGACGAGAATTCATACTTGTTCTGGGCCTATAAGAACAATATTCCTGTTTTCTGTCCTGCTTTAACTGATGGCTCACTGGGGGATATGCTATACTTCCATTCTTTCCGCAAA---------------------------CCTG---GTTTAGTTATTGATATTGTGCAGGATGTGAGAAACATGGATGATCACACTGTCCGTGCT---GGTCTCAG--------------------------------------------------------------------------------------------------------------------------------------------------------------------------------------------------------------------------------------------------------------------------------------------------------------------
>Anodendron oblongifolium_hss_1
-----------------------------------------------------------------------------------------------------------------------------------------------------------------------------------------------------------------------------------------------------------------------------------------------------------------------------------------------------------------------------------------------------------------------------------------TCGCTATCTTGCTCAGCATCGCATGGTGGATGTAATGGTTACTACAACTGGKGGTATCGAAGAGGATCTGATCAAG---------------TGCCTTGCACCTACTTACAAAGGTGACTTTTCTCTACCTGGAGCCTCCTTACGTGCAAAAGGGTTGAATCGCATTGGGAATTTGTTGGTACCTAATGACAACTATTGCAAATTTGAGGATTGGATTATGCCAATTCTTGATAAGATGTTGGAAGA---GCAATCATCAGAGAAAGTATTGTGGACTCCATCTAAAGTAATTGCTCCCCTTGGGAAGGAAATCAACGACGAGAATTCATACYTGTACTGGGCTTACAAGAACAAGATTCCTGTTTACTGTCCTGCCCTAACTGATGGCYCATTGGGGGATATGCTATACTTCCATTCTTTCCGCAAT---------------------------CCTG---GTTTAGTCGTTGACATTGTGCAGGATGTCCGAAACATGGACGATGAGATTGTCCTTGCC---GGTCTTCGGAAGACAGGAATAATAAT--------------------------------------------------------------------------------------------------------------------------------------------------------------------------------------------------------------------------------------------------------------------------------------------------
>Anodendron oblongifolium_hss_2
---------------------------------------------------------------------------------------------------------------------------------------------------------------------------------------------------------------------------------------------------------------------------------------------------------------------------------------------------------------------------------------------------------------------------------------------TATCTTRCTCAGCATCGCATGGTGGATGTAATGGTTACTACAACTGGTGGTATCGAAGAGGATCTGATCAAG---------------TGCCTTGCACCTACTTACAAAGGTGACTTTTCTCTACCTGGAGCCTCCTTACGCGCAAAAGGGTTGAATCGCATTGGGAATTTGTTGGTACCTAATGACAACTATTGCAAATTTGAGGATTGGATTATGCCAATTCTTGATAARATGTTGGAAGA---GCAATCATCAGAGAAAGTATTGTGGACTCCATCTAAAGTAATTGCTCGCCTTGGGAAGGAAATCAACGACGAGAATTCATACTTGTACTGGGCTTACAAGAACAAGATTCCTGTTTACTGTCCTGCCCTAACTGATGGCTCATTGGGGGATATGCTATACTTCCATTCTTTCCGCAAT---------------------------CCTG---GTTTAGTCGTYGATATTGTSCAGGATGTCCGAAACATGGACGATGAGATTGTCCTTGCC---GGTCTTCGGAAGACAGGAATAATAATTCTTGGTGGGGGGCTGCCCAAGCATCATGTTTGTAATGCAAACATGATGC------------------------------------------------------------------------------------------------------------------------------------------------------------------------------------------------------------------------------------------------
>Strophanthus preussii_dhs
-------------------------------------------------------------------------------------------------------------------------------------------------------------------------------------------------------------------------------------------------------------------------TTGTCaACCAAATGCTAGATTGGAAGCTTTCGGRTGAGCCT---CCAACTGAGGATTGCAGCGAAGAGGAAAGAGACCCARCATTTAGAGAGTCGGYCAAGTGCAAAGTGTTCCTTGGGTTCACYTCAAATCTTGTTTCTTCAGGGGTTCGAGACACAATTCGATATCTTATTCAGCATCAAATGGTGGATGTGGTGGTTACCACGGCTGGTGGTATTGAAGAGGATCTAATCAAG---------------TGTCTTGCACCCACTTATAAAGGTGACTTTTCTCTACCTGGAGCTGCCTTACGCTCAAAAGGGTTGAATCGCATTGGTAACTTGTTGGTACCTAATGACAACTATTGCAAATTCGAGGATTGGATTATCCCARTTTTTGATAAGATGTTGGAAGA---GCAATCAYCAGAGAATGTATTGTGGACGCCATCTAAAGTAATCTCTCGCCATCNNNNNNNNNNNNATGACGAGAATTCGTACTTGTACTGGGCCTACAAGAACAAAATTCCTGTTTTCTGTCCTGGTTTAACTGATGGCTCATTGGGGGATATGCTATACTTCCATTCTTTCCGCAAA---------------------------CCTG---GTCTAGTTATTGATATTGTGCAGGATATTAGAAACA------------------------------------------------------------------------------------------------------------------------------------------------------------------------------------------------------------------------------------------------------------------------------------------------------------------------------------------------------
>Prestonia coalita_hss_1
--------------------------------------------------------------------------------------------------------------------------------------------------------------------------------------------------------------------------------------------------------------------TGACGTCATCaACCATATGCGAGCTTGGAAGCTTTCGGATGGGCCC---ATACCCGAGAAGTGCACAGAACAGGAAAAGGACCCAAAATTTAGAAACTCTGTGAGGTGTAAAGTGTTCCTTGGATTCACCTCTAATCTTATTTCTTCCGGGGTTCGTGAAAGTATTCGCTATCTTGCGCAGCATCGCATGGTGGATGTATTGGTTACTACAGCTGGTGGTATCGAAGAGGATTTGATCAAG---------------TGTCTTGCACCCACTTTCAAGGGAGACTTTTCTCTACCTGGAGCTGCCTTACGTTCAAAGGGGCTGAATCGCATTGGTAATTTGTTGGTTCCTAATGACAACTACTGCAAATTTGAGGATTGGATTATGCCAATTTTTGATAAGATGTTGGAAGA---GCAATTGGAGGAGAAAGTACTGTGGACTCCCTCTAGAGTRATCGCTCGCCTTGGGAAGGAAATCAATGACGAGAGTTCATATTTGTACTGGGCTTACAAGAACAACATTCCTGTTTATTGTCCCGCCATAACTGATGGCTCAATTGGAGATATGCTCTACTTCCACTGTTTCCGCAAT---------------------------CCTGCAAGTTTAATCGTTGATATTGTTCAGGATGTTAGAAACATGGATGACGAGAT-----------------------------------------------------------------------------------------------------------------------------------------------------------------------------------------------------------------------------------------------------------------------------------------------------------------------------------------
>Prestonia coalita_hss_2
------------------------------------------------------------------------------------------------------------------------------------------------------------------------------------------------------------------------------------------------------------------ATTGACGTCATCaACCATATGCGAGCTYGGAAGCTTTCGGATGAGCCC---ATACCCGAGAAGTGCACAGAACAGGAAAAGGACCCAAAATTTAGAAACTCCGTGAGGTGTAAAGTGTTCCTTGGATTCACCTCTAATCTTATTTCTTCCGGGGTTCGTGAAAGTATTCGCTATCTTGCGCAGCATCGCATGGTGGATGTATTGGTTACTACAGCTGGTGGAATCGAAGAGGATTTGATCAAG---------------TGTCTTGCACCCACTTTCAAGGGAGACTTTTCTCTACCTGGAGCTGCCTTACGTTCAAAGGGGCTGAATCGCATTGGTAATTTGTTGGTTCCTAMTGACAACTACTGCAAATTTGAGGATTGGATTATGCCAATTTTTGATAAGATGTTGGAAGA---GCAATTGGAGGAGAAAGTATTGTGGACTCCCTCTAGAGtaATCGCtcgcCTTGGGAAGGAAATCAATGACGAGAGTTCATATTTGTACTGGGCTTACAAGAACAACATTCCCGTTTATTGTCCCGCCATAACTGATGGCTCAATTGGAGATATGCTCTACTTCCACTGTTTCCGCAAT---------------------------ACTGCAAGTTTAATCGTTGATATTGTTCAGGATGTTAGAAACATGGATGACGAGATTGTCCTCGCC---GGYCTCCGGAAGACAG------------------------------------------------------------------------------------------------------------------------------------------------------------------------------------------------------------------------------------------------------------------------------------------------------------
>Echites umbellatus_dhs_3
--------------------------------------------------------------------------------------------------------------------------------------------------------------------------------------------------------------------------------------------------------------------TGATGTTGTGAACCAAATGCTAGATTGGAAGCTTTTGGATGAGCCT---AGAACTGAGGATTGCACTGAAGAGGAAAGAGACCCAACATTTAGAGAGTCGGTGAGGTGTAAAGTTTTCCATGGTTTCACTTCAAATCTYRTTTCTTCHGGGGTTCGTGATACTAYTCGGTATCTTCTTCAGCATCATATGGTAGATGTAGTGGTTACCACAGCCGGTGGTGTTGAAGAGGACCTAATCAAG---------------TGCCTTGCACCCACTTATAAAGGTGACTTTTCTCTACCTGGAGCTGCYTTGCGCTCAAAAGGGCTGAATCGCATTGGTAACTTGTTGGTACCTAATGAGAACTATTGCAAATTTGAGGATTGGATAATCCCAATTTTCGATAAGATGTTGGACGA---ACAATTATCTCAGAATGTGTtGTGGACACCATCTAAAGTAATTTCACGCCTTGGGAAGGAAATCAATGACGACAAGTCATACTTGTACTGGGCTTACAAGAACCAAATTCCWGTTTTTTGTCCTGGTTTAACTGATGGCTCATTGGGGGATATGCTATACTTCCATTCTTTCCGCAAA---------------------------CCTG---GTTTAGTTATAGATATTGTGCAAGATATTAGAAACATGAATGGTGAGTCTGTCCATGCT---GGTCTTCGGAAGAC--------------------------------------------------------------------------------------------------------------------------------------------------------------------------------------------------------------------------------------------------------------------------------------------------------------
>Echites umbellatus_hss_1
-------------------------------------------------------------------------------------------------------------------------------------------------------------------------------------------------------------------------------------------------------------------TTGATGTCATCAACCAAATGCGAGCTTGGAAGCTTTCGAATGAGCCT---ATACCCGAAAACTGCAAAGAACAAGAGAAGGACCCCAAATTTAGAGACTCCGTGAGGTGTAAAGTGCTTCTTGGATTCACCTCAAATCTTATTTCTTCGGGAGTTCGAGAAACTATTCGCTATCTTGCTCAGCATCGCATGGTGNNNNNNNNNNNNNNNNNNNNNNNNNNNNNNNNNNNNNNNNNNNNNNNN---------------NNNNNNNNNNNNNNNNNNNNNNNNNNNNNNNNNNNNNNNNNNNNNNCCTTACGTTCAAAAGGTCTTAATCGCATTGGCANTTTGTTGGTTCCTAATGACAACTACTGCAAATTTGAGGATTGGATTATGCCAATTTTTGATAAGATGTTGGAAGA---GCAATTGTCCCAGAACGTATTGTGGACTCCTTCTAGAGTAATCGCTCGCCTTGGGAAGGAAATCAACGACGAGAGTTCATACTTGTACTGGGCTTACAAGAACAAAATTCCTGTTTACTGTCCCGCTATAACTGATGGCTCAATTGGAGATATGCTGTACTTTCATTCTTTCCGCAAT---------------------------CCTGCRAGTTTAATCGTGGATATTGTGCAGGATGTTAGAAACATGGATGATGAGATTGTCCTTGCC---GGCCTCCGAAAGACCGGAATAATA----------------------------------------------------------------------------------------------------------------------------------------------------------------------------------------------------------------------------------------------------------------------------------------------------
>Echites umbellatus_hss_2
-------------------------------------------------------------------------------------------------------------------------------------------------------------------------------------------------------------------------------------------------------------------TTGATGTCATCAACCAAATGCGAGCTTGGAAGCTTTCGAATGAGCCT---ATACCCGAAAACTGCAAAGAACAAGAGAAGGACCCCAAATTTAGAGACTCCGTGAGGTGTAAAGTGTTTCTTGGATTCACCTCAAATCTTATTTCTTCGGGAGTTCGAGAAACTATTCGCTATCYTGCTCAGCATCGCATGGTGGATGTGTTGGTAACAACAGCTGGTGGTATCGAAGAGGATTTGATCAAG---------------TGCCTTGCCCCTACTTTCAAAGGAGACTTTTCACTGCCTGGAGCTGCCTTACGTTCAAAAGGTCTTAATCGCATTGGCAATTYGTTGGTTCCTAATGACAACTACTGCAAATTTGAGGATTGGATTATGCCAATTTTTGATAAGATGTTGGAAGA---GCAATTGTCCCAGAACGTATTGTGGACTCCTTCTAGAGTAATCGCTCGCCTCGGGAAGGAAATCAACGACGAGAGTTCATACCTGTACTGGGCTTACAAGAACAAAATTCCTGTTTACTGTCCCGCTATAACTGATGGCTCAATTGGAGATATGCTGTACTTTCATTCTTTCCGCAAT---------------------------CCTGCAAGTTTAATCGTGGATATTGTGCAGGATGTTAGACACATGGATGATGAGATTGTCCTTGCC---GGCCTCCGAAAGACCGGAATAATAAT--------------------------------------------------------------------------------------------------------------------------------------------------------------------------------------------------------------------------------------------------------------------------------------------------
>Echites umbellatus_dhs_4
------------------------------------------------------------------------------------------------------------------------------------------------------------------------------------------------------------------------------------------------------------------------------------------------------------------------------------------------------------------------------------------------------------------------GGGGTTCGTGATACTATTCGGTATCTTCTTCAGCATCATATGGTAGATGTAGTGGTTACCACAGCCGGTGGTGTTGAAGAGGACCTAATCAAG---------------TGCCTTGCACCCACTTATAAAGGTGACTTTTCTCTACCTGGAGCTGCTTTGCGCTCAAAAGGGCTGAATCGCATTGGTAACTTGTTGGTACCTAATGAGAACTATTGCAAATTTGAGGATTGGATAATCCCAATTTTCGATAAGATGTTGGACGA---ACAATTATCTCAGAATGTGTtGTGGACACCATCTAAAGTAATTTCACGCCTTGGGAAGGAAATCAATGACGACAAGTCATACTTGTACTGGGCTTACAAGAACCAAATTCCWGTTTTTTGTCCTGGTTTAACTGATGGCTCATTGGGGGATATGCTATACTTCCATTCTTTCCGCAAA---------------------------CCTG---GTTTAGTTATAGATATTGTGCAAGATATTAGAAACATGAATGGTGAGTCTGTCCATGCT---GGTCTTCGGAAGAC--------------------------------------------------------------------------------------------------------------------------------------------------------------------------------------------------------------------------------------------------------------------------------------------------------------
>Alafia barteri_dhs
----------------------------------------------------------------------------------------------------------------------------------------------------------------------------------------------------------------------------------------------------------------------------------------------------------------------------------------------------------------------------------------------------------------------------------------TTCGGTATCTTGTTCNGCATCATAYGGTGGATGTAGTGGTTACCACGGCTGGTGGTGTYGAAGAGGATCTAATCAAG---------------TGCCTTGCACCCACTTATAAAGGTGACTTTTCTCTACCTGGAGCTGCCTTACGCTCAAAAGGGTTGAATCGCATTGGTAACTTGTTGGTACCTAATGACAACTATTGCAAATTCGAGGATTGGATTATCCCAATTTTTGACAAGATGTTGGAAGA---GCAATTATCAGAGNNNNNNNNNNNNNNNNNNNNNNNNNNNNNNNNNNNNNNNNNNNNNNNNNNNNATGATGAGAaTTCATACTTGTACTGGGCCTACAAGAACAAAATTCCTGTTTTCTGTCCTGGTTTAACTGATGGCTCATTGGGGGATATGCTATACTTTCATTCTTTCCGCAAA---------------------------CCTG---GTTTGGTTATTGATATTGTGCAAGATATTAGAAACATGAATGGTGAGTCTGTCCATGCT---GGTCTTCGGAAGACAGGAATGATA----------------------------------------------------------------------------------------------------------------------------------------------------------------------------------------------------------------------------------------------------------------------------------------------------
>Alafia barteri_hss
------------------------------------------------------------------------------------------------------------------------------------------------------------------------------------------------------------------------------------------------------------------------------------------------------------------------------------------------------------------------------------------------------------------------GGGGTTCGAGAAACTATCCGCTATCTAGCTCAGCATCGTATGGTGAATGTAATGGTGACTACAGCTGGTGGTATTGAAGAGGATCTAATCAAG---------------TGCCTAGCACCTACTTACAAAGGTGATTTTTCTCTACCTGGAGCCTCCTTACGCTCAAAAGGGTTGAATCGCATTGGTAATTTGTTGGTTCCTAATGACAACTACATCAAATTTGAGGATTGGATTATGCCAATTCTCGACCAGATGTTGGAAGA---GCAATCATCAGAGAAGGTATTGTGGACGCCATCTAAAATAATCGCTCGCCTTGGGAAGGAAATCAATGACGAGACTTCATACTTGTACTGGGCGTACAAGAACAAAATTCCTGTTTTCTGTCCTGCTATAACTGATGGCTCGCTGGGGGATATGCTATACTTCCATAATTTCCGCAAA---------------------------CCTGNNNGTTTAGTTGTTGATATTGTGCAGGATATTAGAAGCATGGATGATGAGACTGTCCTTGCT---GGTCT-CAGAAGACN-------------------------------------------------------------------------------------------------------------------------------------------------------------------------------------------------------------------------------------------------------------------------------------------------------------
>Amalocalyx microlobus_dhs
-------------------------------------------------------------------------------------------------------------------------------------------------------------------------------------------------------------------------------------------------------------------------------------------------------------------------------------------------------------------------------------------------------------------------------------------------------AGCATCATATGGTGGATGTAGTAGTTACCACAGCTGGTGGTGTCGAAGAGGATCTAATCAAG---------------TGCCTTGCACCCACTTATAAAGGTGACTTTTCTCTACCTGGAGCTGCCTTACGCTCGAAAGGATTGAATCGCATTGGTAACTTATTGGTGCCTAATGACAACTATTGCAAATTCGAGGATTGGATTATCCCAATTTTTGATAAGATGTTGGAAGA---GCAATCATCACAGAATGTACTGTGGACACCATCTAAAGTAATCTCACGCCTTGGAAAGGAAATCAATGATGAGAATTCGTACTTGCACTGGGCCTACAAGAACAAAATTCCTGTTTTCTGTCCTGGTTTAACTGACGGCTCATTGGGGGATATGCTATACTTCCATTCTTTCCGCAAT---------------------------CCTG---GTTTAGTTATTGATATTGTGCAGGATATTAGAAACATGAATGGTGAGTCTGTCCATGCC---GGTCTCGAAGACAGGAATGA--------------------------------------------------------------------------------------------------------------------------------------------------------------------------------------------------------------------------------------------------------------------------------------------------------
>Chonemorpha fragrans_dhs
-------------------------------------------------------------------------------------------------------------------------------------------------------------------------------------------------------------------------------------------------------------------------------------------------------------------------------------------------------------------------------------------------------------------------------------------GGTATCTTGTTCAGCATCATATGGTGGATGTAGTGGTTACCACAGCTGGTGGTGTCGAAGAGGATCTAATCAAG---------------TGCCTTGCACCCACTTATAAAGGTGACTTTTCTCTACCTGGAGCTGCCTTACGCTCGAAAGGATTGAATCGCATTGGTAACTTATTGGTACCTAACGACAACTATTGCAAATTCGAGGATTGGATTATCCCAATTTTTGATAAGATGTTGGAAGA---GCAATCATCACAGAATGTACTGTGGACGCCATCTAAAGTAATCTCACGCCTTGGGAAGGAAATCAATGATGAGAATTCATACTTGTATTGGGCCTACAAGAACAAAATTCCTGTTTTCTGTCCTGGTTTAACTGATGGCTCATTGGGGGATATGCTATACTTCCATTCTTTCCGCAAT---------------------------CCTG---GTTTAGTTATTGATATTGTGCAGGATATTAGAAACATGAATGGTGAGTCTGTCCATGCT---GGTCTTC---------------------------------------------------------------------------------------------------------------------------------------------------------------------------------------------------------------------------------------------------------------------------------------------------------------------
>Forsteronia guyanensis_hss
-----------------------------------------------------------------------------------------------------------------------------------------------------------------------------------------------------------------------------------------------------------------------------------------------------------------------------------------------------------------------------------------------TTTCACTTCAAATCTTGTTTCTTCAGGGGTTCGAGAAACCATTCGCTATCTTGCTCAACATCGTATGGTGGATGTGATGGTTACAACAGCTGGTGGCATCGAAGAGGATCTAATCAAG---------------TGCCTTGCACCCACTTACAAAGGCGACTTTTCTCTGCCTGGAGCTTCCTTACGCTCGAAAGGGTTGAATCGCATTGGTAATTTGTTGGTACCTAATGACAACTATTGCAAATTTGAGGATTGGATTATGCCAATTCTTGATGAGATGTTGGAAGA---GCAATCATCAGAGAAAGTATTGTGGACTCCATCTAAAGTAATCGCTCGCCTtgGGAANNNNNNNNNNNNNNNNNNNNNNNNNNNNNNNNNNNNNNNNNNNAACAAAATTCCCGTTTACTGTCCTGCTCTAACTGATGGCTCATTGGGGGATATGCTATACTTCCATTCTTTCCGCAAA---------------------------CCTG---GTCTAGTCATTGATATTGTGCAGGATGTTAGAAACATGGATGATGAGATTGTTCTTGCT---GGTCTCAGAAG-----------------------------------------------------------------------------------------------------------------------------------------------------------------------------------------------------------------------------------------------------------------------------------------------------------------
>Holarrhena pubescens dhs
------------------------------------------------------------------------------------------------------------------------------------------------------------------------------------------------------------------------------------------------------------------------------------------------------------------------------------------------------------------------------------------------------------------------------------------------------CAGCATCATATGGTGGATGTAGTGGTTACCACAGCTGGTGGTGTTGAAGAGGATCTAATCAAG---------------TGCCTTGCACCCACTTATAAAGGTGACTTTTCTCTACCTGGAGCTTTCTTACGCTCAAAAGGGTTAAATCGCATTGGTAACTTGTTGGTACCGAATGACAACTATTGCAAATTCGAGGATTGGATTATCCCAATTTTTGATAAGATGTTGGAAGA---GCAATCATCAGAG---------------------------------------------------------------------------------------AACAAAATTCCTGTTTTCTGTCCTGGTTTAACTGATGGCTCATTGGGGGATATGCTATACTTCCATTCTTTCCGCAAA---------------------------CCTG---GTTTAGTTATTGATATTGTGCAGGATATTAGAAACATGAATGGTGAGTCTGTCCATGCT---GGTCT-----------------------------------------------------------------------------------------------------------------------------------------------------------------------------------------------------------------------------------------------------------------------------------------------------------------------
>Mesechites trifidus_hss
-------------------------------------------------------------------------------------------------------------------------------------------------------------------------------------------------------------------------------------------------------------------------------------------------------------------------------------------------------------------------------------------------------------------------GGGTTCGAGAAACTATTCGCTATCTTGCTCAGCATCGTATGGTGGATGTAATGGTTACCACAGCTGGTGGTATCGAAGAGGATCTAATCAAG---------------TGCCTGGCACCTACTTACAAAGGTGACTTTGCCCTACCTGGAGCTGCCTTACGCTCGAAAGGGTTGAATCGCATTGGTAATTTGTTGGTACCCAATGACAACTATTGCAAATTTGAGGATTGGATTATGCCAATTCTTGATAAGATGTTTGAAGA---GCAATCAACAGAGAAAGTATTGTGGACTCCGTCTAAAGTAATCGCTCGCCTTGGGAAGGAAATCAATGATGAGAATTCATACCTGTACTGGGCTTACAAGAACAAAATTCCTGTTTACTGTCCTGCTCTAACTGATGGCTCATTGGGGGATATGCTATACTTCCATTCTTTCCGCAAA---------------------------CCTG---GTTTAGTGATTGATATTGTGCAGGATGTTAGAAACATGGATGATGAGATTGTCCTTGCT---GGTCTTCGGAAGACCGGAATAATAATTCTTGGTGGAGGGCTGCCCAAG----------------------------------------------------------------------------------------------------------------------------------------------------------------------------------------------------------------------------------------------------------------------------
>Neobracea valenzuelana_dhs
--------------------------------------------------------------------------------------------------------------------------------------------------------------------------------------------------------------------------------------------------------------------------------------------------------------------------------------------------------------------------------------------------------------------------------------------------------GCATCATATGGTAGATGTAGTGGTTACCACAGCTGGTGGTGTCGAAGAGGATCTAATCAAG---------------TGCCTTGCACCCACTTATAAAGGTGACTTTTCTCTTCCTGGAGCTGCCTTACGCTCAAAAGGGTTGAATCGCATTGGTAACTTGTTGGTACCTAATGACAACTATTGCAAATTTGAGGATTGGATTATCCCAATCTTTGATAAGATGTTGGAAGA---ACAATCATCAGAGAATMTATTGTGGACGCCGTCTAAAGTAATCTCACGCCTTGGGAAAGAAATCAATGACCAGAATTCATACTTGTACTGGGCCTACAAGAACAAAGTTCCCRTTTTCTGTCCTGGTTTAACTGATGGCTCAYTGGGGGATATGCTATACTTCCATTCTTTCCGCAAA---------------------------CCTG---GTTTAGTTATTGATATTGTRCAGGATATCAGAAACATGAATGGTGAGTCTGTCCATGCT---GGTCTTCGGAAGACAGGAATGATA----------------------------------------------------------------------------------------------------------------------------------------------------------------------------------------------------------------------------------------------------------------------------------------------------
>Pottsia laxiflora_dhs
--------------------------------------------------------------------------------------------------------------------------------------------------------------------------------------------------------------------------------------------------------------------------------------------------------------------------------------------------------------------------------------------------------------------------------------------------------GCATCATATGGTGGATGTATTGGTAACCACAGCTGGTGGTGTTGAAGAGGATCTAATCAAG---------------TGCCTTGCACCTACTTATAAAGGTGACTTTTCTCTACCTGGAGCTGACTTACGCTCGAAAGGATTGAATCGCATTGGTAACTTATTGGTACCTAATGACAACTATTGCAAATTCGAGGATTGGATTATCCCAATTTTTGATAAGATGTTGGAAGA---GCAATCATCACAGAATGTACTGTGGACGCCATCTAAAGTAATCTCACGCCTTGGGAAGGAAATCAATGATGAGAATTCGTACTTGTACTGGGCATACAAGAACAAAATTCCCGTTTTCTGTCCTGGTTTAACTGACGGCTCATTGGGGGATATGCTATACTTCCATTCTTTCCGCAAT---------------------------CCTG---GTTTAGTTATTGATATTGTGCAGGATATTAGAAACATGAATGGTGAGTCAGTCCATGCC---GGTCTTCGGAAGACAG------------------------------------------------------------------------------------------------------------------------------------------------------------------------------------------------------------------------------------------------------------------------------------------------------------
>Odontadenia perrottetti_hss
------------------------------------------------------------------------------------------------------------------------------------------------------------------------------------------------------------------------------------------------------------------------------------------------------------------------------------------------------------------------------------------------------------------------------------------CGCTATCTTGCTCAGCATCGTAAGGTGGATGTAATGGTTACTACAACTGGTGGTATCGAAGAGGATCTAATCAAG---------------TGCCTTGCACCTACTTACAAAGGTGACTTTTCTCTGCCTGGAGCTGCATTACGCTCAAAAGGGTTGAATCGCATTGGTAACTTGTTGGTACCTAATGACAACTATTGCAAATTTGAGGATTGGATTATGCCAATTCTTGATAAGATGTTGGAAGA---GCAATCGTCAGAGAAAGTATTGTGGACTCCATCTAAAGTAATCGCTCGCCTTGGGAAGGAGATCAATGACGAGAGTTCATACTTGTACTGGGCTTACAAGAACAAAATTCCTGTTTTCTGTCCTGCTCTAACTGATGGCTCATTGGGGGATATGCTATACTTCCATTCTGCCCGCAAA---------------------------CCTG---GTTTAGTCATTGATATTGTGCAAGATGTTAGAAACATGGACGATGAGATTGTCCTTGCT---GGTCTTCAGAAGACAGGAATAATAATTCTTGGTGGGGGGCTGCCCAAGCA--------------------------------------------------------------------------------------------------------------------------------------------------------------------------------------------------------------------------------------------------------------------------
>Parsonsia eucalyptophylla_1_hss
-----------------------------------------------------------------------------------------------------------------------------------------------------------------------------------------------------------------------------------------------------------------------------------------------------------------------------------------------------------------------------------------------------------------------------------------------TCTTGCTCNGCATCGCATGGTCGATGTATTGGTCACTACAGCGGGTGGTATCGAAGAGGATTTCATCAAG---------------TGTCTTGCGCCTACTTTCAAGGGAGACTTTTCTCTACCTGGAGCTGCCTTACGTTCCAAAGGGCTGAATCGCATTGGTAATTTGTTGGTTCCTAATGACAACTACTGCAAATTTGAGGATTGGATTATGCCAATTTTTGATAAGATGTTGGAAGA---GCAGTTGGAGGAGAAAGTATTGTGGACTCCCTCCAGAGTAATCGCTCGCCTTGGGAAGGAAATCAATGACGAGAGTTCATATTTGTACTGGGCTTACAAGAACGAAATTCCTGTTTATTGTCCTGCCATAACTGATGGCTCAATTGGAGATATGCTCTACTTTCATTCTTTCCGCAAT---------------------------CCTGCAAGTTTAATCGTGGATATTGTTCAGGATGTCAGAAACATGGATGATGAGATTGTCCTTGCC---GGTCTTCGGAAGAC--------------------------------------------------------------------------------------------------------------------------------------------------------------------------------------------------------------------------------------------------------------------------------------------------------------
>Parsonsia eucalyptophylla_2_hss
-----------------------------------------------------------------------------------------------------------------------------------------------------------------------------------------------------------------------------------------------------------------------------------------------------------------------------------------------------------------------------------------------------------------------------------------------TCTTGCTCAGCATCGCATGGTCGATGTATTGGTCACTACAGCGGGTGGTATCGAAGAGGATTTCATCAAG---------------TGTCTTGCACCTACTTCCAAGGGAGACTTTTCTCTACCTGGAGCTGCCTTACGTTCCAAAGGGCTGAATCGCATTGGTAATTTGTTGGTTCCTAATGACAACTACTGCAAATTTGAGGATTGGATTATGCCAATTTTTGATAAGATGTTGGAAGA---GCAGTTGGAGGAGAAAGTATTGTGGACTCCCTCCAGAGTAATTGCTCGCCTTGGGAAGGAAATCAATGACGAGAGTTCATATTTGTACTGGGCTTACAAGAACGAAATTCCTGTTTATTGTCCTGCCATAACTGATGGCTCAATTGGAGATATGCTCTACTTTCATTCTTTCCGCAAT---------------------------CCTGCAAGTTTAGTCGTGGATATTGTTCAGGATGTCAGAAACATGGATGATGAGATTGTCCTTGCC---GGTCTTCGAAAGAC--------------------------------------------------------------------------------------------------------------------------------------------------------------------------------------------------------------------------------------------------------------------------------------------------------------
>Rhabdadenia biflora_hss
-------------------------------------------------------------------------------------------------------------------------------------------------------------------------------------------------------------------------------------------------------------------------------------------------------------------------------------------------------------------------------------------------------------------------------------------------------------------------------------------------------------------------------------------------------------------------------------------------------------------------------------------------------------------------------------------------------------------------------------------------------------------------AGAATTCATACTTGTACTGGGCCTACAAGAACAAAATTCCTGTTTTCTGTCCTGGTTTAACTGATGGCTCATTGGGGGATATGCTATACTTTCATTCTTTCCGCAAA---------------------------CCTG---GTTTAGTTATTGATATTGTGCAGGATATTAGAAACATGAATGGTGAGTCGGTCCATGCT---GGTCTCCGGAAGACAG------------------------------------------------------------------------------------------------------------------------------------------------------------------------------------------------------------------------------------------------------------------------------------------------------------
>Rhabdadenia biflora_dhs
-----------------------------------------------------------------------------------------------------------------------------------------------------------------------------------------------------------------------------------------------------------------------------------------------------------------------------------------------------------------------------------------------------------------------------------------------------TCAGCATCGTATGGTGGATGTAATGGTAACTACAGCTGGTGGCATCGAAGAAGATCTAATCAAA---------------TGCCTTGCACCTACTTACAAAGGTGACTTTTCTCTACCCGGAGCTGCCTTGCGCTCAAAAGGATTGAATCGCATTGGTAATTTGTTGGTACCTAATGACAACTATTGCAAATTTGAGGATTGGATTATGCCAATTCTTGATAAGATGTTGGAAGA---ACAATCATCTGAGAAAGTATTATGGACTCCGTCTAAAGTAATCGCCCGACTTGGGAAGGAAATCAATGACGAGAGTTCATACTTGTACTGGGCTTACAAGAACAAGATTCCAGTTTTCTGTCCTGCTTTAACTGATGGCTCCTTGGGGGATATGTTATACTTCCATTCTTTCCGAAAA---------------------------CCTG---GTTTAGTTGTTGATATTGTGCAGGATATTAGAAACATGGATGATGAAATCGTCCTCGCC---CGTCTCAGAAGACAGGAA----------------------------------------------------------------------------------------------------------------------------------------------------------------------------------------------------------------------------------------------------------------------------------------------------------
>Sindechites chinensis_dhs
----------------------------------------------------------------------------------------------------------------------------------------------------------------------------------------------------------------------------------------------------------------------------------------------------------------------------------------------------------------------------------------------------------------------------------------------------------NTCATATGGTGGATGTAGTAGTTACCACAGCTGGTGGTATTGAAGAGGATCTTATCAAG---------------TGCCTTGCACCCACTTATAAAGGTGACTTTTCTCTACCTGGAGCTGCCTTACGCTCGAAAGGGTTGAATCGCATTGGTAACTTATTGGTGCCTAATGACAACTATTGCAAATTTGAGGATTGGATTATCCCAATTTTTGATAAGATGTTGGAAGA---GCAATCATCAGAGAATGTATTGTGGACACCATCTAAAGTAATTTCACGCCTTGGGAAGGAGATCCATCATGAGAATTCGTACCTGTACTGGGCCTACAAGAACAAAATTCCTGTTTTCTGTCCTGGCTTAACTGACGGTTCATTGGGGGATATGCTCTACTTCCATTCTTTCCGCAAT---------------------------CCTG---GTTTAGTTATTGATATTGTGCAGGATATTAGAAACATGAATGGTGAGTCTGTCCATTCT---GNTCTTCGGAAGAC--------------------------------------------------------------------------------------------------------------------------------------------------------------------------------------------------------------------------------------------------------------------------------------------------------------
>Adenium obesum_dhs
-----------------------------------------------------------------------------------------------------------------------------------------------------------------------------------------------------------------------------------------------------------------------------------------------------------------------------------------------------------------------------------------------------------------------------------------------------------TCACATGGTGGATGTAGTGGTTACCACGGCTGGTGGTGTTGAAGAGGATCTAATCAAG---------------TGCCTTGCACCCACTTATAAAGGTGACTTTTCTCTACCTGGAGCTGCCTTACGCTCAAAAGGGTTGAATCGCATTGGTAACTTGTTGGTACCTAATGACAACTACTGCAAATTCGAAGATTGGATTATCCCAATTTTTGATAAGATGTTGGAAGA---GCAATCATCAGAGAATGTATTGTGGACACCATCTAAAGTAATCTCTCGCCTTGGGAAGGAAATCAACGATGATAATTCGTACTTGTACTGGGCCTACAAGAACAAAATTCCCGTTTTCTGTCCTGGTTTAACTGATGGCTCATTGGGGGATATGCTATACTTTCATTCTTTCCGCAAA---------------------------CCTG---GTTTAGTTATTGATATTGTACAGGATATTAGAAACATGAATGGTGAGTCTGTTCATGCT---GGTCTTCGGAAGACAGGAA---------------------------------------------------------------------------------------------------------------------------------------------------------------------------------------------------------------------------------------------------------------------------------------------------------
>Mandevilla boliviensis_hss
------------------------------------------------------------------------------------------------------------------------------------------------------------------------------------------------------------------------------------------------------------------------------------------------------------------------------------------------------------------------------------------------------------------------GGGGTTCGAGAAACTATTCGCTATCTTGCTCAGCACCGTATGGTGGATGTAATGGTTACTACAGCTGGTGGTATCGAAGAGGATCTAATCAAG---------------TGCCTTGCACCTACTTACAAAGGAGACTTTTCTCTAGCCGGAGCTACCTTACGCTCAAAAGGGTTGAATCGCATTGGTAATTTGTTGGTACCTAATGACAACTATTGCAAATTTGAGGATTGGATTATGCCAATTCTTGATAAGATGTTGGAAGA---GCAATCATCAGAGAAAGTATTGTGGACTCCATCAAAAGTGATCTCTCGCCTTGGGAAGGAAATCAATGATGAGAATTCATACTTGTATTGGGCTTACAAGAACAAAATTCCAGTTTACTGTCCTGCTCTAACTGATGGCTCAATAGGGGATATGCTATACTTCCATTCTTCSTGCAAA---------------------------CCTG---GTTTAGTCATCGATATTGTGCAGGATGTTAGAAACATGGACGATGAGATTGTCCTTGCN---GGTCTCAG--------------------------------------------------------------------------------------------------------------------------------------------------------------------------------------------------------------------------------------------------------------------------------------------------------------------
>Pachypodium baroni_dhs
--------------------------------------------------------------------------------------------------------------------------------------------------------------------------------------------------------------------------------------------------------------------------------------------------------------------------------------------------------------------------------------------------------------------------------------------------TGTTGAGCATCGTATGGTGGATGTAGTGGTTACCACAGCTGGTGGTGTCGAAGAAGATCTAATTAAA---------------TGCCTTGCACCCACTTATAGAGGTGACTTTTCTCTACCTGGAGCTGCCTTGCGCTCAAAAGGCTTGAATCGCATTGGTAACTTGTTGGTACCTAATGACAACTATTGCAAATTTGAGGATTGGATTATCCCAATTTTTGATAAGATGTTGGAAGA---GCAATTATCAGAGAATGTATTGTGGACGCCCTCTAAAGTAATCTCCCGCCTGGGGAAAGAAATCAATGATGAGAATTCATACTTGTACTGGGCCTACAAGAACAAAGTTCCTGTTTTCTGTCCTGGTTTGACTGATGGCTCATTGGGGGATATGTTATACTTCCATTCTTTCCGCAAT---------------------------CCTG---GTTTAGTTATTGACATTGTGCAGGATATTAGAAACATGAATGGTGAGTCTG---------------------------------------------------------------------------------------------------------------------------------------------------------------------------------------------------------------------------------------------------------------------------------------------------------------------------------------
>Trachelospermum axillare_dhs
------------------------------------------------------------------------------------------------------------------------------------------------------------------------------------------------------------------------------------------------------------------------------------------------------------------------------------------------------------------------------------------------------------------------GGGGTTCGAGACACAGTTCGGTATCTTGTTCAGCATCATATGGTGGATGTAGTGGTTACCACAGCTGGTGGTGTCGAAGAGGATCTAATCAAG---------------TGCCTTGCACCCACTTATAAAGGTGACTTTTCTCTACCTGGAGCTGCCTTACGCTCGAAAGGATTGAATCGCATTGGTAACTTGTTGGTGCCTAACAACAACTATTGCAAATTCGAGGATTGGATTATCCCAATTTTTGATAAGATGTTGGAAGA---GCAATCATCACAGAATGTACTGTGGACACCATCTAAAGTAATCTCACGCCTTGGAAAGGAAATCAATGATGAGAATTCGTACTTGTACTGGGCCTACAAGAACAAAATTCCCGTTTTCTGTCCTGGTTTAACTGACGGCTCATTGGGGGATATGCTATACTTCCATTCTTTCCGCAAT---------------------------CCTG---GTTTAGTTATTGATATTGTGCAGGATATTAGAAACATGAATGGTGAGT------------------------------------------------------------------------------------------------------------------------------------------------------------------------------------------------------------------------------------------------------------------------------------------------------------------------------------------
>Fockea edulis_dhs
--------------------------------------------------------------------------------------------------------------------------------------------------------------------------------------------------------------------------------------------------------------------------------------------------------------------------------------------------------------------------------------------------------------------------------------------------------------------GGATGTAGTGGTTACCACAGCTGGTGGTGTAGAAGAAGATCTAATTAAG---------------TGCCTTGCACCCACTTTTAAAGGTGACTTTTCTCTACCTGGAGCTGCCTTACGTTCAAAAGGGTTGAATCGCATCGGTAATTTGTTGGTACCCAATGACAACTATTGTAAATTCGAGGATTGGATCATCCCAATCTTTGATAGGATGTTGGAAGA---ACAATCATCACAGAATGTATTGTGGACACCNTCAAAAGTANTCTCACGCCTTNNNNNNNNNNNNNNNNNNNNNNNNNNNNNNNNNNNNNNNNNNNNNNNNAAAAATATTCCTGTTTTCTGTCCTGGTTTGACTGATGGCTCATTGGGTGATATGTTATACTTCCATTCATTCCGCAAT---------------------------CCTG---GTTTAGTTATCGATCTTGTGCAGGATATTAGAAACATGAATGGTGAGGC-----------------------------------------------------------------------------------------------------------------------------------------------------------------------------------------------------------------------------------------------------------------------------------------------------------------------------------------
>Marsdenia glabra_hss
---------------------------------------------------------------------------------------------------------------------------------------------------------------------------------------------------------------------------------------------------------------------------------------------------------------------------------------------------------------------------------------------------------------------------------------------------------------------------------------------------------------------------------------------------------------------------------------------------------------------------------------------------------------------------------------------------------------AAAGCACTGTGGACGCCGTCTAAAGTAATCGCTCGCCTTGGAAAGGAAATCAATGACGAGAATTCATACTTGTATTGGGCATACCAGAACGAAATTCCCGTTTACTGTCCTGCTTTAACTGATGGCTCAATTGGGGATCTGCTATACTTTCATTCTTTCTGCAAA---------------------------CCTG---GTTTAGTTATTGATATTGTCCAGGATATTAGAAAAATGAATGATGAGACTAGGCTTGCC---GGTCCTCAGAAGACTGGAATAATAATACTCGGCGGGGGGCTGCCCAAGCA--------------------------------------------------------------------------------------------------------------------------------------------------------------------------------------------------------------------------------------------------------------------------
>Phyllanthera grayi_dhs
------------------------------------------------------------------------------------------------------------------------------------------------------------------------------------------------------------------------------------------------------------------------------------------------------------------------------------------------------------------------------------------------------------------------------------------------------------CATATGGTGGATGTGGTGGTCACCACAGCTGGTGGTGTTGAAGAGGATCTAATCAAG---------------TGCCTTGCACCCACTTTTAAAGGTGACTTCTCTCTACCTGGAGCTGCCTTACGCTCAAAAGGGTTGAATCGCATTGGTAACTTGTTGGTACCTAATGACAACTATTGCAAATTCGAAGATTGGATTATCCCAATTTTTGACAAGATGTTGGAAGA---GCAATCATCAGAGAATGTATTGTGGACACCGTCTAAAGTAATCTCACGCCTTGGGAAAGAAATCAATGATGAGAATTCGTACCTGTACTGGGCCTACAAGNNNNNNNNNNNNNNNNNNNNNNNNNNNNNNNNNNNNNNNNNNNNNNNNNNNNNNNNNNNNNNNNNNNNNNNNNNNNNN---------------------------NNNN---NNNNNNNNNNNNNNNNNNNNNNNNATATTAGAAACATGAATGGTGAGGCTGTCCA-----------------------------------------------------------------------------------------------------------------------------------------------------------------------------------------------------------------------------------------------------------------------------------------------------------------------------------
>Finlaysonia insularum_hss
---------------------------------------------------------------------------------------------------------------------------------------------------------------------------------------------------------------------------------------------------------------------------------------------------------------------------------------------------------------------------------------------------------------------------------------------------------------------GATGTARTGGTTACTACAGCTGGTGGTATCGAAGAGGACCTAATCAAG---------------TGCCTTGCACCAACTTATAAAGGTGACTTTTCTCTACCTGGAGCAGCCTTACGCTCAAAAGGGTTGAACCGCATCGGTAATTTGTTGGTACCTAATGACAATTATTGCAAATTTGAGGATTGGATTATGCCAATTCTTGATAAGATGTTGGAAGA---GCAATCATCAGAGAATGTATTGTGGACGCCATCCAAAGTAATCGCTCGCCTTGGGAAAGAAATCAATGACGAGAGTTCATACTTGTACTGGGCGTACAAGAACGAAATTCCAGTTTTCTGTCCTGCTTTAACTGATGGCTCAATAGGGGATATGCTCTACTTTCATTCATTCCGCAAA---------------------------CCTG---GTTTAGTTGTTGATATTGTACAAGATATTAGGAAAATGGATGATGAGACCGTCCTTGCT---GGTCTCAGAAGAC---------------------------------------------------------------------------------------------------------------------------------------------------------------------------------------------------------------------------------------------------------------------------------------------------------------
>Gymnanthera oblonga_dhs
--------------------------------------------------------------------------------------------------------------------------------------------------------------------------------------------------------------------------------------------------------------------------------------------------------------------------------------------------------------------------------------------------------------------------------------------GCATCTTGTTCAGCATCATATGGTGGATGTAGTGGTCACCACAGCTGGTGGTGTTGAAGAGGATCTAATCAAG---------------TGCCTTGCACCCACTTTTAAAGGTGACTTCTCTCTACCTGGAGCTGCCTTACGCTCAAAAGGGTTGAATCGCATTGGTAACTTGTTGGTACCTAATGACAACTATTGCAAATTTGAAGATTGGATTATTCCAATTTTTGACAAGATGTTGGAAGA---GCAATCATCAGAGAATGTATTGTGGACACCGTCTAAAGTAATCTCACGCCTTGGGAAAGAAATCAATGATGAGAATTCGTACCTGTACTGGGCCTGCAAGAACAAAATTCCAGTTTTCTGTCCTGGTTTAACTGATGGCTCACTGGGGGATATGCTATACTTCCATTCTTTCAGAAAT---------------------------CCTG---GTTTAATTATCGATATTGTGCGGGATATTAGAAACATGAATGGTGAGGCAGTCCATGCT---GGTCTTCGGAAGACA-------------------------------------------------------------------------------------------------------------------------------------------------------------------------------------------------------------------------------------------------------------------------------------------------------------
>Raphionacme flanaganii_hss
--------------------------------------------------------------------------------------------------------------------------------------------------------------------------------------------------------------------------------------------------------------------------------------------------------------------------------------------------------------------------------------------------------------------------------------------------------------------------------------------------------------------------------------CCNTGCNCCAACTTATAAAGGTGNCTTTTCTCTACCTGGAGCANCCTTACGCTCAAGAGGGTTGAACCGCATCGGTAATTTGTTGGTACCTAATGATAATTATTGCAAATTTGAGGATTGGATTATGCCAATTCTTGACAAGATGTTGGAAGA---GCAATCATCAGAGAATGTATTGTGGACGCCATCCAAAGTAATCACTCGCCTTGGGAAAGAAATCAATGACGAGAGTTCATACTTGTACTGGGCGTACAAGAACGAAATTCCAGTTTTCTGTCCTGCTTTAACTGATGGCTCAATAGGGGATATGCTCTACTTCCATTCTTCCCGCAAA---------------------------CCTG---GTTTAGTTGTTGATATTGTACAGGATATAAGAAAAATGGATGATGAGACCGTCCTTGCT---GGTCTTCAAAAGACAGGAATAA------------------------------------------------------------------------------------------------------------------------------------------------------------------------------------------------------------------------------------------------------------------------------------------------------
>Kamettia chandeei_dhs
--------------------------------------------------------------------------------------------------------------------------------------------------------------------------------------------------------------------------------------------------------------------------------------------------------------------------------------------------------------------------------------------------------------------------------------------ATATCTtCGTCAGCATCATATGGTGGACGTAGTGGTTACCACAGCTGGTGGTGTTGAAGAGGATCTGATCAAG---------------TGCCTCGCACCCACTTATAAAGGTGACTTTTCTCTACCTGGAGCAGTCTTACGCTCAAGAGGGTTGAATCGAATAGGTAACTTGTTGGTACCCAATGACAACTATTGCAAATTCGAGGATTGGATTATCCCAATTTTTGATAAGATGTTGGAAGA---GCAGTCATCAAAGAACGTATTGTGGACTCCATCTAAAGTAATCTCTCATCTGGGAAAGGAAATCAATGACGAGAGTTCATACCTGTACTGGGCCTACAAGAACAACATTCCTGTCTACTGTCCTGGTTTAACTGATGGCTCGTTGGGTGATATGCTATACTTTCATTCTTTCCGCAAT---------------------------CCTG---GTCTAGTTATTGATATCGTGCAGGATATTAGGAGCATGAATGGTGAGTCTGTCCATGCT---GGT-------------------------------------------------------------------------------------------------------------------------------------------------------------------------------------------------------------------------------------------------------------------------------------------------------------------------
>Plumeria cubensis_dhs
-----------------------------------------------------------------------------------------------------------------------------------------------------------------------------------------------------------------------------------------------------------------------------------------------------------------------------------------------------------------------------------------------------------------------------------------------TCTTGTACAGCATCATATGGTGGATGTAGTGGTTACCACGGCAGGTGGTATCGAAGAGGANCTGATCAAG---------------TGCCTTGCACCGACMTATAAAGGCGATTTTTCTCTACCTGGAGCTGCCTTACGCGCAAAAGGGTTGAATCGCATTGGTAACTTGTTGGTACCTAATGATAACTATTGCAAATTTGAGGATTGGATTATCCCAATTTTTGATAACATGTTGGAAGA---GCAGTCATCAGAGAATGTATTATGGACACCTTCTAAAGTGATCTCTCGCCNNNNNNNNNNNNNNNNNNNNNNNNNNNNNNNNNNNNNNNNNNNNNNNNNNAACAAAATCCCTGTCTACTGTCCTGGTCTGACTGATGGCTCATTGGGTGATATGCTATACTTTCATTCTTTCCGCAAT---------------------------CCTG---GTCTAGTTATTGACATCGTGCAGGATATTAGGAACATGAATGGTGAGTCTGTTCATGCC---GGTCTTAGGAAGACAGGAA---------------------------------------------------------------------------------------------------------------------------------------------------------------------------------------------------------------------------------------------------------------------------------------------------------
>Thevetia peruviana_dhs
-----------------------------------------------------------------------------------------------------------------------------------------------------------------------------------------------------------------------------------------------------------------------------------------------------------------------------------------------------------------------------------------------------------------------------TCGAGACACAATTCGGTATCTTGTTCAGCATCATATGGTGGATGTAGTGGTTACCACAGCAGGTGGTGTCGAAGAGGATCTGATCAAG---------------TGCCTTGCACCCACTTATAAAGGTGACTTTTCTCTCCCTGGAGCTGCCTTACGTGCCAAAGGATTGAATCGCATTGGTAATCTATTGGTACCTAACGACAACTATTGCAAATTCGAGGATTGGATTATCCCAATATTTGATAAGATGTTGGAAGA---GCAGTCAACAAAGAGTGTATTGTGGACGCCATCTAAAGTAATCTCTCGACTGGGCAAGGAGATCAATGATGAGAGTTCATACTTGTACTGGGCCTACAAGAACAAAATTCCTGTCTTCTGTCCCAGTTTAACTGATGGCTCATTGGGTGATATGCTATACTTTCATTCTTTCCGCAAT---------------------------CCTG---GTTTAGTTATCGACATTGTGCAGGATATTAGGAACATGAATGGNGAGTCCGTCCATGCT---GGTCTTAGGAAGAC--------------------------------------------------------------------------------------------------------------------------------------------------------------------------------------------------------------------------------------------------------------------------------------------------------------
>Cerbera manghas_dhs
-----------------------------------------------------------------------------------------------------------------------------------------------------------------------------------------------------------------------------------------------------------------------------------------------------------------------------------------------------------------------------------------------------------------------------------------TCGGTATCTTGTTCAGCATCATATGGTGGATGTAGTGGTTACTACGGCCGGCGGTATTGAAGAGGATCTAATCAAG---------------TGCCTTGCACCCACTTATAAAGGTGACTTTTCTCTCCCTGGAGCTGCCTTACGCTCCAAAGGGTTGAATCGCATTGGTAATTTGTTGGTACCTAATGACAACTATTGCAAATTCGAGGATTGGATTATCCCAATATTTGATAAGATGTTGGAAGA---GCAGTCATCAAAGAATGTTTTGTGGACGCCATCTAAAGTAATCTCTCGACTgGGGAAGgAANNNNNNNNNNNNNNNNNNNNNNNNNNNNNNNNNNNNNNNAACAAAATTCCTGTCTTCTGTCCCGGTTTAACTGATGGCTCATTGGGTGATATGTTATACTTTCATTCTTTCCGCAAT---------------------------CCTG---GTTTNGTTATCGACATCGTGCAGGATATTAGGAACATGAATGGGGAGTCCGTCCNCGCC---GGTCTTAGAA------------------------------------------------------------------------------------------------------------------------------------------------------------------------------------------------------------------------------------------------------------------------------------------------------------------
>Plectaneia thouarsii_dhs
----------------------------------------------------------------------------------------------------------------------------------------------------------------------------------------------------------------------------------------------------------------------------------------------------------------------------------------------------------------------------------------------------------------TTTCTTCNGGGGTCAGAGACACAATTAGATATCTTGTTCAGCATCATATGGTGGATGTAGTGGTTACCACGGCTGGTGGCGTGGAAGAGGATCTAATCAAG---------------TGCCTTGCAYACACTTATAAAGGTGACTTTTCTCTACCTGGAGCTGCCTTGCGGTCAAAAGGGTTGAATCGCATTGGTAACTTGTTGGTACCTAATGACAACTATTGCAAATTTGAGGATTGGATTATCCCAATTTTTGATAAAATGTTAGAAGA---GCAGTCATCGAAGAATGTATTGTGGACGCCATCTAAAGTAATCTCTCGCCTGGGGAAGGAAATCAATGATGAGAGTTCATACTTGTATTGGGCCTACAAGAACAATATTCCGGTCTTCTGTCCTGGTTTAACTGATGGCTCATTGGGTGATATGCTTTACTTTCATTCTTTCCGCAAT---------------------------CCTG---GTCTAGTTATTGATATCGTTCAGGATATTAGGAACATGAATGGTGAGTCTGTCCATGCT---GGTCTTAGGAAGAC--------------------------------------------------------------------------------------------------------------------------------------------------------------------------------------------------------------------------------------------------------------------------------------------------------------
>Himatanthus bracteatus_dhs
--------------------------------------------------------------------------------------------------------------------------------------------------------------------------------------------------------------------------------------------------------------------------------------------------------------------------------------------------------------------------------------------------------------------------------------------------------------TATGGTGGATGTAGTGGTTACCACGGCAGGTGGTATCGAAGAGGATCTGATCAAG---------------TGCCTTGCACCCACGTATAAAGGCGACTTTTCTCTACCTGGAGCTTCCTTACGCGCAAAAGGGTTGAATCGCATTGGTAACTTGTTGGTACCTAATGATAACTACTGCAAATTTGAGGATTGGATTATCCCAATTTTTGATAAGATGTTGGAAGA---GCAGTTAGCAGAGAATGTATTATGGACGCCTTCTAAAGTGATCTCTCGCCTGGGGAAGGAAATCAATGATGAGAGTTCATACTTGTACTGGGCCTACAAGAACAAAATTCCTGTCTACTGTCCTGGTCTGACTGATGGCTCATTGGGTGATATGCTATACTTTCATTCTTTCCGCAAT---------------------------CCTG---GTTTAGTTATTGACATCGTGCAGGATATTAGGAACATGAATGGTGAGTCTGTTCATGCT---GGTCTTAGGAAGACAGGAATGATAATTCTTG---------------------------------------------------------------------------------------------------------------------------------------------------------------------------------------------------------------------------------------------------------------------------------------------
>Hunteria zeylanica_dhs
--------------------------------------------------------------------------------------------------------------------------------------------------------------------------------------------------------------------------------------------------------------------------------------------------------------------------------------------------------------------------------------------------------------------------------------------------------------TATGGTGGATGTAGTGGTTACCACAGCCGGTGGCGTCGAAGAGGATCTAATCAAG---------------TGCCTTGCACCCACTTATAAAGGTGACTTTTCTCTTCCTGGAGCTGCCTTGCGCGCAAAAGGGTTGAATCGCATTGGTAACTTGTTGGTGCCTAATGACAACTATTGCAAATTCGAGGATTGGATTATCCCAATTTTTGATAAGATGTTGGAAGA---GCAGTCATCAGAGAATGTATTGTGGACGCCATCTAAAGTAATCTCTCGCCTGGGCAAGGAAATCAATGACGAGAGTTCATACTTGTACTGGGCCTACCAGNNNNNNNNNNNNNNNNNNNNNNNNNNNNNNNNNNNNNNNNNNNNNNNNNNNNNNNNNNNNNNNNNNNNNNNNNNNNNN---------------------------NNNN---NNNNNNNNNNNNNNNNNNNNNNNNATATTAGGAACATGAATGGCGAGTCTGTCCATGCT---GGTCTTAGGAAGACAG------------------------------------------------------------------------------------------------------------------------------------------------------------------------------------------------------------------------------------------------------------------------------------------------------------
>Melodinus cambodiensis_dhs
------------------------------------------------------------------------------------------------------------------------------------------------------------------------------------------------------------------------------------------------------------------------------------------------------------------------------------------------------------------------------------------------------------------------------------------------------------CATATGGTAGATGTAGTGGTTACCACGGCCGGTGGTGTTGAAGAGGATCTAATCAAG---------------TGCCTTGCACCCACTTATAAAGGGGAATTTTCTCTACCTGGAGCTGCATTACGCTCGAAAGGGTTGAATCGCATTGGTAACTTGTTGGTACCTAATGACAACTATTGCAAATTCGAGGATTGGATTATCCCAGTTTTTGATAAGATGTTGGAAGA---GCAGTCATCAAAGNNNNNNNNNNNNNNNNNNNNNNNNNNNNNNNNNNNNNNNNNNNNNNNNNNNNATGACGAGAGTTCATACTTGTTCTGGGCCTACAAGAACAAAATTCCTGTCTTCTGTCCTGGCTTAACTGATGGCTCATTGGGTGATATGCTATACTTTCATTCTTTTCGCAAT---------------------------CCTG---GTCTAGTTATTGATATCGTGCAGGATATTAGAAACATAAATGGCGAGTCTGTCCATGCT---GGTCTTAGGAAGACA-------------------------------------------------------------------------------------------------------------------------------------------------------------------------------------------------------------------------------------------------------------------------------------------------------------
>Kopsia rosea_dhs
-----------------------------------------------------------------------------------------------------------------------------------------------------------------------------------------------------------------------------------------------------------------------------------------------------------------------------------------------------------------------------------------------------------------------------------------------TCTTGTTCAGCATCATATGGTGGATGTGGTGGTTACCACAGCAGGTGGTGTTGAAGAGGATCTAATCAAG---------------TGTCTTGCACCCACTTATAAAGGTGACTTTTCTCTACCTGGAGCTGCCTTACGCTCAAAAGGATTGAATCGCATTGGTAACCTGTTGGTACCTAATGACAACTATTGCAAATTTGAGGATTGGATTATCCCAATTTTTGATAAGATGTTGGAAGA---GCAGTCATCAGAGAATGTATTGTGGACGCCATCAAAAGTAATCTCTCGACTGGGGAAGGAAATCAATGACGAGAGTTCGTACTTGTACTGGGCTTACAAGAACAACATTCCAGTCTTCTGCCCTGGTTTAACTGATGGCTCACTGGGTGATATGTTATACTTCCATTCTTTCCGCAAT---------------------------CCTG---GTCTAGTAATTGACATTGTGCAGGATATTAGGAACATGAATGGCGAGTCTGTCCATGCT---GGGCTTAGGAAGACAGGAATGATAATTCTTGGTGGG----------------------------------------------------------------------------------------------------------------------------------------------------------------------------------------------------------------------------------------------------------------------------------------
>Carissa spinarum_dhs
---------------------------------------------------------------------------------------------------------------------------------------------------------------------------------------------------------------------------------------------------------------------------------------------------------------------------------------------------------------------------------------------------------------------------------------------------------------------GATGTAGTGGTTACCACGGCTGGTGGTATCGAAGAGGATCTAATCAAG---------------TGCCTTGCACCCACTTATAAAGGTGACTTTTCTCTACCTGGAGCTGCCTTACGCTCAAAAGGGTTAAATCGCATTGGTAACTTGTTGGTACCTAATGACAACTATTGCAAATTCGAGGATTGGATTATCCCAATTTTTGATAAGATGTTGGAAGA---GCAGTCATTAAAGAATGTATTGTGGACGCCATCTAAAGTAATCTCTCGCCTGGGAAAGGAAATCAATGACGAGAGTTCATACTTGTACTGGGCTGACAAGAACAACATTCCCGTCTTCTGTCCTGGTTTAACTGATGGCTCTTTGGGTGATATGCTGTACTTTCATTCTTTCCGCAAT---------------------------CCTG---GTCTAGTTATTGATATCGTGCAGGATATTAGGAACATGAATGGCGAGTCTGTTCATGCT---GGT-------------------------------------------------------------------------------------------------------------------------------------------------------------------------------------------------------------------------------------------------------------------------------------------------------------------------
>Haplophyton crooksii_dhs
------------------------------------------------------------------------------------------------------------------------------------------------------------------------------------------------------------------------------------------------------------------------------------------------------------------------------------------------------------------------------------------------------------------------GGGGTTCGAGACACAATTCGGTATCTTGTCCAGCATCATATGGTAGATGTGGTGGTTACGACTGCTGGTGGTGTTGAAGAAGATCTTATAAAG---------------TGCCTTGCACCCACTTATAAGGGTGACTTTTCTCTACCTGGAGCTGCCTTGCGCGCAAAAGGGTTGAATCGCATTGGTAACTTGTTGGTTCCTAATGACAACTACTGCAAATTTGAGGATTGGATTATCCCAATTTTTGATCAGATGTTGGAAGA---GCAAAAATCAAAGAATGTTTTGTGGACACCTTCTGCAGTAATAGCTCGCTTGGGGAAGGAAATCAATGATGAGAGTTCATACTTGTATTGGGCCTACAAGAACAATGTTCCTGTGTTCTGTCCTGGTTTAACGGATGGCTCATTGGGGGATATGCTATACTTCCATTCTTTCCGCAAC---------------------------CCTG---GTCTAGTGATTGACATTGTGCAGGATATCAGGAAAATGAATGGAGAAGCAGTACATGCT---GGTCTTAGGAAGACA-------------------------------------------------------------------------------------------------------------------------------------------------------------------------------------------------------------------------------------------------------------------------------------------------------------
>Allamanda schottii_dhs
----------------------------------------------------------------------------------------------------------------------------------------------------------------------------------------------------------------------------------------------------------------------------------------------------------------------------------------------------------------------------------------------------------------------------------------------------------ATCATATGGTGGATGTAGTGGTTACCACAGCAGGTGGTATCGAGGAGGATTTGATCAAG---------------TGCCTTGCACCCACTTATAAAGGTGACTTTTCTTTACCTGGCGCTGCCTTACGTGCAAAAGGACTGAATCGCATTGGTAACTTGTTGGTACCTAATGATAACTATTGCAAATTCGAGGATTGGATTATCCCAATTTTTGATAAGATGTTGGAAGA---GCAGTCTTCAGAGAATGTATTGTGGACGCCATCTAAAGTAATCTCTCGCCTGGGGAAGGAAATCAAGGACGAGAGTTCATACTTGTACTGTGCCTACAAGAACAAAATTCCTGTCTACTGTCCTGGTTTGACTGATGGCTCATTGGGTGATATGCTATATTTTCATTCTTTCCGGAAT---------------------------CCTG---GTCTAATTATTGACATCGTGCAGGATATTAGGAACATGAATGGTGAGTCCATTCATGCT---GGTCTT----------------------------------------------------------------------------------------------------------------------------------------------------------------------------------------------------------------------------------------------------------------------------------------------------------------------
